# Supplementary material for: Genomic characterisation of Eμ-Myc mouse lymphomas identifies Bcor as a Myc co-operative tumour-suppressor gene
Source: Nat Commun. 2017 Mar 6;8:14581. doi: 10.1038/ncomms14581 (PMC5343491; doi:10.1038/ncomms14581)
Supplement: Supplementary Data 1 — Genes located within chr19 amplicon identified proximal to transgene insertion in Eu- Myc germline [file ncomms14581-s2.xlsx]

## Sheet: Sheet1
Supplementary Data 1. Genes located within chr19 amplicon identified proximal to transgene insertion in Eu- Myc germline
Ensembl Gene ID	Associated Gene Name	Description
ENSMUSG00000093236	Gm24108	predicted gene, 24108 [Source:MGI Symbol;Acc:MGI:5453885]
ENSMUSG00000065556	Mir101b	microRNA 101b [Source:MGI Symbol;Acc:MGI:3618696]
ENSMUSG00000097735	D930032P07Rik	RIKEN cDNA D930032P07 gene [Source:MGI Symbol;Acc:MGI:2443529]
ENSMUSG00000097855	A930007I19Rik	RIKEN cDNA A930007I19 gene [Source:MGI Symbol;Acc:MGI:1925029]
ENSMUSG00000024785	Rcl1	RNA terminal phosphate cyclase-like 1 [Source:MGI Symbol;Acc:MGI:1913275]
ENSMUSG00000024815	Trpd52l3	tumor protein D52-like 3 [Source:MGI Symbol;Acc:MGI:1913995]
ENSMUSG00000024863	Mbl2	mannose-binding lectin (protein C) 2 [Source:MGI Symbol;Acc:MGI:96924]
ENSMUSG00000053536	Cstf2t	cleavage stimulation factor, 3' pre-RNA subunit 2, tau [Source:MGI Symbol;Acc:MGI:1932622]
ENSMUSG00000068466	Gm5518	predicted gene 5518 [Source:MGI Symbol;Acc:MGI:3648673]
ENSMUSG00000024827	Gldc	glycine decarboxylase [Source:MGI Symbol;Acc:MGI:1341155]
ENSMUSG00000024780	Cdc37l1	cell division cycle 37-like 1 [Source:MGI Symbol;Acc:MGI:1914322]
ENSMUSG00000024789	Jak2	Janus kinase 2 [Source:MGI Symbol;Acc:MGI:96629]
ENSMUSG00000058816	Ppp1r2-ps3	protein phosphatase 1, regulatory (inhibitor) subunit 2, pseudogene 3 [Source:MGI Symbol;Acc:MGI:3645534]
ENSMUSG00000024806	Mlana	melan-A [Source:MGI Symbol;Acc:MGI:108454]
ENSMUSG00000084432	Gm23426	predicted gene, 23426 [Source:MGI Symbol;Acc:MGI:5453203]
ENSMUSG00000087937	Gm26046	predicted gene, 26046 [Source:MGI Symbol;Acc:MGI:5455823]
ENSMUSG00000089016	Gm24883	predicted gene, 24883 [Source:MGI Symbol;Acc:MGI:5454660]
ENSMUSG00000063754	Gm10136	predicted pseudogene 10136 [Source:MGI Symbol;Acc:MGI:3704242]
ENSMUSG00000100075	1700018L02Rik	RIKEN cDNA 1700018L02 gene [Source:MGI Symbol;Acc:MGI:1914579]
ENSMUSG00000024782	Ak3	adenylate kinase 3 [Source:MGI Symbol;Acc:MGI:1860835]
ENSMUSG00000050957	Insl6	insulin-like 6 [Source:MGI Symbol;Acc:MGI:1351595]
ENSMUSG00000039097	Rln1	relaxin 1 [Source:MGI Symbol;Acc:MGI:97931]
ENSMUSG00000016495	Plgrkt	plasminogen receptor, C-terminal lysine transmembrane protein [Source:MGI Symbol;Acc:MGI:1915009]
ENSMUSG00000016496	Cd274	CD274 antigen [Source:MGI Symbol;Acc:MGI:1926446]
ENSMUSG00000016498	Pdcd1lg2	programmed cell death 1 ligand 2 [Source:MGI Symbol;Acc:MGI:1930125]
ENSMUSG00000038658	Ric1	RAB6A GEF complex partner 1 [Source:MGI Symbol;Acc:MGI:1924893]
ENSMUSG00000052942	Glis3	GLIS family zinc finger 3 [Source:MGI Symbol;Acc:MGI:2444289]
ENSMUSG00000089952	4933413C19Rik	RIKEN cDNA 4933413C19 gene [Source:MGI Symbol;Acc:MGI:1921702]
ENSMUSG00000046324	Ermp1	endoplasmic reticulum metallopeptidase 1 [Source:MGI Symbol;Acc:MGI:106250]
ENSMUSG00000024935	Slc1a1	solute carrier family 1 (neuronal/epithelial high affinity glutamate transporter, system Xag), member 1 [Source:MGI Symbol;Acc:MGI:105083]
ENSMUSG00000089993	Gm5822	predicted gene 5822 [Source:MGI Symbol;Acc:MGI:3648836]
ENSMUSG00000040105	Ppapdc2	phosphatidic acid phosphatase type 2 domain containing 2 [Source:MGI Symbol;Acc:MGI:1921661]
ENSMUSG00000064202	4430402I18Rik	RIKEN cDNA 4430402I18 gene [Source:MGI Symbol;Acc:MGI:1918036]
ENSMUSG00000046138	9930021J03Rik	RIKEN cDNA 9930021J03 gene [Source:MGI Symbol;Acc:MGI:2444398]
ENSMUSG00000074909	Ranbp6	RAN binding protein 6 [Source:MGI Symbol;Acc:MGI:2683212]
ENSMUSG00000067351	Rps15a-ps2	ribosomal protein S15A, pseudogene 2 [Source:MGI Symbol;Acc:MGI:3643316]
ENSMUSG00000090737	Gm6788	predicted gene 6788 [Source:MGI Symbol;Acc:MGI:3646480]
ENSMUSG00000098069	Gm26942	predicted gene, 26942 [Source:MGI Symbol;Acc:MGI:5504057]
ENSMUSG00000024810	Il33	interleukin 33 [Source:MGI Symbol;Acc:MGI:1924375]
ENSMUSG00000024817	Uhrf2	ubiquitin-like, containing PHD and RING finger domains 2 [Source:MGI Symbol;Acc:MGI:1923718]
ENSMUSG00000058607	Rpl31-ps20	ribosomal protein L31, pseudogene 20 [Source:MGI Symbol;Acc:MGI:3644512]
ENSMUSG00000024868	Dkk1	dickkopf homolog 1 (Xenopus laevis) [Source:MGI Symbol;Acc:MGI:1329040]
ENSMUSG00000052920	Prkg1	protein kinase, cGMP-dependent, type I [Source:MGI Symbol;Acc:MGI:108174]
