# Supplementary material for: Genomic characterisation of Eμ-Myc mouse lymphomas identifies Bcor as a Myc co-operative tumour-suppressor gene
Source: Nat Commun. 2017 Mar 6;8:14581. doi: 10.1038/ncomms14581 (PMC5343491; doi:10.1038/ncomms14581)
Supplement: Supplementary Data 2 — SNVs and InDels identified from whole-exome sequencing of Eu-Myc lymphomas [file ncomms14581-s3.xlsx]

## Sheet: Sheet1
Supplementary Data 2. SNVs and InDels identified from whole-exome sequencing of Eu-Myc lymphomas
Sample	#CHROM	POS	REF	ALT	Amino_acids	BIOTYPE	CADD_PHRED	CADD_RAW	CANONICAL	CCDS	CDS_Length	CDS_position	COSMIC_ids	Codons	Consequence	Consequence_Rank	Conservation	Cytoband	DISTANCE	DOMAINS	ENSP	EXON	Feature	Feature_type	Filter_for_unique_deleterious_consequence	Gene	GeneDesc	Grantham_Score	HGVSc	HGVSp	ID	INTRON	Identified	Is_deleterious_consequence	Normal:AD	Normal:ADF	Normal:ADR	Normal:BDIR	Normal:DP	Normal:FREQ	Normal:GT	Normal:RD	Normal:RDF	Normal:RDR	Protein_position	RefSeq_mRNA	RefSeq_peptide	SIFT	SYMBOL
ML58	18	25090683	C	T	Q/*	protein_coding	.	.	YES	CCDS29104.1	1578	3085	.	Cag/Tag	stop_gained	1	3.41	A2	.	Superfamily_domains:SSF101447	ENSMUSP00000041361	'18/27	ENSMUST00000037097	Transcript	Y	ENSMUSG00000034295	formin homology 2 domain containing 3 [Source:MGI Symbol@@@Acc:MGI:1925847]	.	ENSMUST00000037097.7:c.3085C>T	ENSMUSP00000041361.7:p.Gln1029Ter	.	.	gatk-mutect	Y	0	0	0	N/A	182	0	'0	182	96	86	1029	NM_175276.3	NP_780485.2	.	Fhod3
ML63	18	25090683	C	T	Q/*	protein_coding	.	.	YES	CCDS29104.1	1578	3085	.	Cag/Tag	stop_gained	1	3.41	A2	.	Superfamily_domains:SSF101447	ENSMUSP00000041361	'18/27	ENSMUST00000037097	Transcript	Y	ENSMUSG00000034295	formin homology 2 domain containing 3 [Source:MGI Symbol@@@Acc:MGI:1925847]	.	ENSMUST00000037097.7:c.3085C>T	ENSMUSP00000041361.7:p.Gln1029Ter	.	.	gatk-mutect	Y	0	0	0	N/A	182	0	'0	182	96	86	1029	NM_175276.3	NP_780485.2	.	Fhod3
ML52	18	25090683	C	T	Q/*	protein_coding	.	.	YES	CCDS29104.1	1578	3085	.	Cag/Tag	stop_gained	1	3.41	A2	.	Superfamily_domains:SSF101447	ENSMUSP00000041361	'18/27	ENSMUST00000037097	Transcript	Y	ENSMUSG00000034295	formin homology 2 domain containing 3 [Source:MGI Symbol@@@Acc:MGI:1925847]	.	ENSMUST00000037097.7:c.3085C>T	ENSMUSP00000041361.7:p.Gln1029Ter	.	.	gatk-mutect	Y	0	0	0	N/A	182	0	'0	182	96	86	1029	NM_175276.3	NP_780485.2	.	Fhod3
ML353	15	76172181	C	A	A/S	protein_coding	.	.	YES	CCDS49647.1	4691	14065	.	Gca/Tca	missense_variant	3	-0.881	D3	.	.	ENSMUSP00000073124	'33/33	ENSMUST00000073418	Transcript	Y	ENSMUSG00000022565	plectin [Source:MGI Symbol@@@Acc:MGI:1277961]	99	ENSMUST00000073418.6:c.14065G>T	ENSMUSP00000073124.6:p.Ala4689Ser	.	.	mutect	Y	0	0	0	N/A	38	0	'0	38	32	6	4689	NM_001163540.1	NP_001157012.1	deleterious(0.04)	Plec
ML358	17	31213788	C	A	A/D	protein_coding	.	.	YES	CCDS50054.1	624	224	.	gCt/gAt	missense_variant	3	-0.436	A3.3	.	.	ENSMUSP00000045890	'3/14	ENSMUST00000048656	Transcript	Y	ENSMUSG00000042345	ubiquitin associated and SH3 domain containing, A [Source:MGI Symbol@@@Acc:MGI:1926074]	126	ENSMUST00000048656.7:c.224C>A	ENSMUSP00000045890.7:p.Ala75Asp	rs232582916	.	mutect	Y	0	0	0	N/A	23	0	'0	23	16	7	75	NM_177823.4	NP_808491.2	deleterious(0)	Ubash3a
ML352	6	64429755	G	A	E/K	protein_coding	.	.	YES	CCDS20202.1	1007	2098	.	Gag/Aag	missense_variant	3	.	C1	.	Pfam_domain:PF00060,Pfam_domain:PF00497,SMART_domains:SM00079,Superfamily_domains:SSF53850	ENSMUSP00000093536	'13/16	ENSMUST00000095852	Transcript	Y	ENSMUSG00000071424	glutamate receptor, ionotropic, delta 2 [Source:MGI Symbol@@@Acc:MGI:95813]	56	ENSMUST00000095852.3:c.2098G>A	ENSMUSP00000093536.3:p.Glu700Lys	.	.	gatk-mutect	Y	0	0	0	N/A	148	0	'0	148	50	98	700	NM_008167.2	NP_032193.1	tolerated(0.17)	Grid2
ML352	7	105368397	G	A	A/T	protein_coding	.	.	YES	CCDS21648.1	329	70	.	Gct/Act	missense_variant	3	0.84	E3	.	Superfamily_domains:SSF81321	ENSMUSP00000095755	'1/1	ENSMUST00000098152	Transcript	Y	ENSMUSG00000073906	olfactory receptor 692 [Source:MGI Symbol@@@Acc:MGI:3030526]	58	ENSMUST00000098152.2:c.70G>A	ENSMUSP00000095755.2:p.Ala24Thr	.	.	gatk-mutect	Y	0	0	0	N/A	827	0	'0	827	386	441	24	NM_146355.1	NP_666467.1	tolerated(0.34)	Olfr692
ML353	6	64429755	G	A	E/K	protein_coding	.	.	YES	CCDS20202.1	1007	2098	.	Gag/Aag	missense_variant	3	.	C1	.	Pfam_domain:PF00060,Pfam_domain:PF00497,SMART_domains:SM00079,Superfamily_domains:SSF53850	ENSMUSP00000093536	'13/16	ENSMUST00000095852	Transcript	Y	ENSMUSG00000071424	glutamate receptor, ionotropic, delta 2 [Source:MGI Symbol@@@Acc:MGI:95813]	56	ENSMUST00000095852.3:c.2098G>A	ENSMUSP00000093536.3:p.Glu700Lys	.	.	gatk-mutect	Y	0	0	0	N/A	148	0	'0	148	50	98	700	NM_008167.2	NP_032193.1	tolerated(0.17)	Grid2
ML33	3	53549751	G	A	A/V	protein_coding	.	.	YES	CCDS17348.1	3160	6179	.	gCg/gTg	missense_variant	3	4.4	C	.	Pfam_domain:PF03160,SMART_domains:SM00237,Superfamily_domains:SSF141072	ENSMUSP00000088670	'8/24	ENSMUST00000091137	Transcript	Y	ENSMUSG00000037016	Fras1 related extracellular matrix protein 2 [Source:MGI Symbol@@@Acc:MGI:2444465]	64	ENSMUST00000091137.4:c.6179C>T	ENSMUSP00000088670.4:p.Ala2060Val	.	.	mutect	Y	0	0	0	N/A	100	0	'0	100	28	72	2060	NM_172862.3	NP_766450.2	tolerated(0.05)	Frem2
ML73	2	72971051	C	T	G/D	protein_coding	.	.	YES	CCDS16122.1	783	749	.	gGc/gAc	missense_variant	3	.	C3	.	.	ENSMUSP00000099750	'4/7	ENSMUST00000102689	Transcript	Y	ENSMUSG00000027109	trans-acting transcription factor 3 [Source:MGI Symbol@@@Acc:MGI:1277166]	94	ENSMUST00000102689.3:c.749G>A	ENSMUSP00000099750.3:p.Gly250Asp	.	.	mutect	Y	2	1	1	Y	134	0.01	'0	132	40	92	250	NM_001098425.1|NM_001018042.3	NP_001018052.1|NP_001091895.1	deleterious(0.02)	Sp3
ML39	2	76784591	C	T	E/K	protein_coding	.	.	YES	CCDS38154.1	33467	45442	.	Gaa/Aaa	missense_variant	3	4.46	C3	.	.	ENSMUSP00000107477	'225/312	ENSMUST00000111846	Transcript	Y	ENSMUSG00000051747	titin [Source:MGI Symbol@@@Acc:MGI:98864]	56	ENSMUST00000111846.2:c.45442G>A	ENSMUSP00000107477.2:p.Glu15148Lys	.	.	gatk-mutect	Y	0	0	0	N/A	238	0	'0	238	89	149	15148	.	.	.	Ttn
ML73	2	76749137	A	C	L/R	protein_coding	.	.	YES	CCDS38154.1	33467	66173	.	cTg/cGg	missense_variant	3	4.57	C3	.	PROSITE_profiles:PS50853,Pfam_domain:PF00041,SMART_domains:SM00060	ENSMUSP00000107477	'274/312	ENSMUST00000111846	Transcript	Y	ENSMUSG00000051747	titin [Source:MGI Symbol@@@Acc:MGI:98864]	102	ENSMUST00000111846.2:c.66173T>G	ENSMUSP00000107477.2:p.Leu22058Arg	.	.	mutect	Y	0	0	0	N/A	194	0	'0	194	103	91	22058	.	.	.	Ttn
4242	9	106650582	G	A	R/W	protein_coding	0.606	-0.826989	YES	CCDS52914.1	872	1102	.	Cgg/Tgg	missense_variant	3	-1.65	F1	.	Prints_domain:PR01052,Pfam_domain:PF01094,Superfamily_domains:SSF53822	ENSMUSP00000023959	'3/6	ENSMUST00000023959	Transcript	Y	ENSMUSG00000023192	glutamate receptor, metabotropic 2 [Source:MGI Symbol@@@Acc:MGI:1351339]	101	ENSMUST00000023959.7:c.1102C>T	ENSMUSP00000023959.7:p.Arg368Trp	.	.	gatk-mutect	Y	0	0	0	N/A	98	0	'0	98	9	89	368	NM_001160353.1	NP_001153825.1	deleterious(0.03)	Grm2
4242	2	21213238	G	A	R/Q	protein_coding	4.155	0.027208	YES	CCDS15720.1	747	1802	.	cGg/cAg	missense_variant	3	.	A3	.	TIGRFAM_domain:TIGR00260,Pfam_domain:PF00291,Superfamily_domains:SSF53686	ENSMUSP00000052452	'3/3	ENSMUST00000054591	Transcript	Y	ENSMUSG00000048550	threonine synthase-like 1 (bacterial) [Source:MGI Symbol@@@Acc:MGI:2139347]	43	ENSMUST00000054591.3:c.1802G>A	ENSMUSP00000052452.3:p.Arg601Gln	.	.	gatk-mutect	Y	0	0	0	N/A	157	0	'0	156	47	109	601	NM_177588.2	NP_808256.1	tolerated(1)	Thnsl1
4242	4	126165567	TC	T	.	protein_coding	.	.	YES	CCDS18645.1	951	2684	.	.	frameshift_variant,feature_truncation	1	.	D2.2	.	Low_complexity_(Seg):Seg	ENSMUSP00000079722	'11/11	ENSMUST00000080919	Transcript	Y	ENSMUSG00000043962	thyroid hormone receptor associated protein 3 [Source:MGI Symbol@@@Acc:MGI:2442637]	.	ENSMUST00000080919.5:c.2684delG	ENSMUSP00000079722.5:p.Arg895GlnfsTer36	.	.	gatk-indelgenotyper	Y	0	0	0	N/A	66	0	'0/0	66	5	61	895	NM_146153.3	NP_666265.3	.	Thrap3
4242	4	126165496	GC	G	.	protein_coding	.	.	YES	CCDS18645.1	951	2755	.	.	frameshift_variant,feature_truncation	1	.	D2.2	.	.	ENSMUSP00000079722	'11/11	ENSMUST00000080919	Transcript	Y	ENSMUSG00000043962	thyroid hormone receptor associated protein 3 [Source:MGI Symbol@@@Acc:MGI:2442637]	.	ENSMUST00000080919.5:c.2755delG	ENSMUSP00000079722.5:p.Ala919ProfsTer12	.	.	gatk-indelgenotyper	Y	0	0	0	N/A	141	0	'0/0	141	47	94	919	NM_146153.3	NP_666265.3	.	Thrap3
ML27	3	103060270	C	A	Q/K	protein_coding	.	.	YES	CCDS38570.1	189	181	.	Caa/Aaa	missense_variant	3	4.65	F2.2	.	TIGRFAM_domain:TIGR00231,Pfam_domain:PF00071,Pfam_domain:PF08477,Pfam_domain:PF00025,Pfam_domain:PF00009,Prints_domain:PR00449,SMART_domains:SM00173,SMART_domains:SM00175,SMART_domains:SM00174,Superfamily_domains:SSF52540	ENSMUSP00000029445	'3/7	ENSMUST00000029445	Transcript	Y	ENSMUSG00000027852	neuroblastoma ras oncogene [Source:MGI Symbol@@@Acc:MGI:97376]	53	ENSMUST00000029445.6:c.181C>A	ENSMUSP00000029445.6:p.Gln61Lys	.	.	gatk-mutect	Y	0	0	0	N/A	81	0	'0	81	52	29	61	NM_010937.2	NP_035067.2	deleterious(0.01)	Nras
6066	2	21213238	G	A	R/Q	protein_coding	.	.	YES	CCDS15720.1	747	1802	.	cGg/cAg	missense_variant	3	.	A3	.	TIGRFAM_domain:TIGR00260,Pfam_domain:PF00291,Superfamily_domains:SSF53686	ENSMUSP00000052452	'3/3	ENSMUST00000054591	Transcript	Y	ENSMUSG00000048550	threonine synthase-like 1 (bacterial) [Source:MGI Symbol@@@Acc:MGI:2139347]	43	ENSMUST00000054591.3:c.1802G>A	ENSMUSP00000052452.3:p.Arg601Gln	.	.	mutect	Y	0	0	0	N/A	157	0	'0	156	47	109	601	NM_177588.2	NP_808256.1	tolerated(1)	Thnsl1
218	17	56294300	A	C	M/R	protein_coding	.	.	YES	CCDS28902.1	325	824	.	aTg/aGg	missense_variant	3	3.21	D	.	Pfam_domain:PF02752,Superfamily_domains:SSF81296	ENSMUSP00000094906	'3/3	ENSMUST00000097303	Transcript	Y	ENSMUSG00000073380	arrestin domain containing 5 [Source:MGI Symbol@@@Acc:MGI:1924170]	91	ENSMUST00000097303.1:c.824T>G	ENSMUSP00000094906.1:p.Met275Arg	.	.	mutect	Y	0	0	0	N/A	337	0	'0	337	270	67	275	NM_029799.1	NP_084075.1	deleterious(0)	Arrdc5
219	17	56294300	A	C	M/R	protein_coding	.	.	YES	CCDS28902.1	325	824	.	aTg/aGg	missense_variant	3	3.21	D	.	Pfam_domain:PF02752,Superfamily_domains:SSF81296	ENSMUSP00000094906	'3/3	ENSMUST00000097303	Transcript	Y	ENSMUSG00000073380	arrestin domain containing 5 [Source:MGI Symbol@@@Acc:MGI:1924170]	91	ENSMUST00000097303.1:c.824T>G	ENSMUSP00000094906.1:p.Met275Arg	.	.	mutect	Y	0	0	0	N/A	337	0	'0	337	270	67	275	NM_029799.1	NP_084075.1	deleterious(0)	Arrdc5
ML20	11	34267958	A	C	V/G	protein_coding	.	.	YES	.	1828	3611	.	gTg/gGg	missense_variant	3	4.53	A4	.	.	ENSMUSP00000090884	'35/52	ENSMUST00000093193	Transcript	Y	ENSMUSG00000020143	dedicator of cyto-kinesis 2 [Source:MGI Symbol@@@Acc:MGI:2149010]	109	ENSMUST00000093193.5:c.3611T>G	ENSMUSP00000090884.5:p.Val1204Gly	.	.	mutect	Y	1	0	1	N	508	0	'0	506	287	219	1204	NM_033374.2	NP_203538.2	deleterious(0)	Dock2
ML367	6	145234355	T	A	Q/H	protein_coding	.	.	YES	CCDS20693.1	188	183	.	caA/caT	missense_variant	3	4.58	G3	.	TIGRFAM_domain:TIGR00231,Prints_domain:PR00449,Pfam_domain:PF00071,Pfam_domain:PF08477,Pfam_domain:PF00025,Pfam_domain:PF00009,SMART_domains:SM00173,SMART_domains:SM00175,SMART_domains:SM00174,Superfamily_domains:SSF52540	ENSMUSP00000032399	'3/5	ENSMUST00000032399	Transcript	Y	ENSMUSG00000030265	v-Ki-ras2 Kirsten rat sarcoma viral oncogene homolog [Source:MGI Symbol@@@Acc:MGI:96680]	24	ENSMUST00000032399.5:c.183A>T	ENSMUSP00000032399.5:p.Gln61His	.	.	gatk-mutect	Y	0	0	0	N/A	108	0	'0	108	36	72	61	NM_021284.6	NP_067259.4	deleterious(0)	Kras
ML58	6	145234355	T	A	Q/H	protein_coding	.	.	YES	CCDS20693.1	188	183	.	caA/caT	missense_variant	3	4.58	G3	.	TIGRFAM_domain:TIGR00231,Prints_domain:PR00449,Pfam_domain:PF00071,Pfam_domain:PF08477,Pfam_domain:PF00025,Pfam_domain:PF00009,SMART_domains:SM00173,SMART_domains:SM00175,SMART_domains:SM00174,Superfamily_domains:SSF52540	ENSMUSP00000032399	'3/5	ENSMUST00000032399	Transcript	Y	ENSMUSG00000030265	v-Ki-ras2 Kirsten rat sarcoma viral oncogene homolog [Source:MGI Symbol@@@Acc:MGI:96680]	24	ENSMUST00000032399.5:c.183A>T	ENSMUSP00000032399.5:p.Gln61His	.	.	gatk-mutect	Y	0	0	0	N/A	108	0	'0	108	36	72	61	NM_021284.6	NP_067259.4	deleterious(0)	Kras
ML33	X	12048474	C	CG	.	protein_coding	.	.	YES	CCDS40873.1	1759	3684-3685	.	.	frameshift_variant,feature_elongation	1	.	A1.1	.	.	ENSMUSP00000111175	'8/15	ENSMUST00000115513	Transcript	Y	ENSMUSG00000040363	BCL6 interacting corepressor [Source:MGI Symbol@@@Acc:MGI:1918708]	.	ENSMUST00000115513.2:c.3684dupC	ENSMUSP00000111175.2:p.Glu1229ArgfsTer19	.	.	gatk-indelgenotyper	Y	0	0	0	N/A	165	0	'0/0	165	54	111	1228-1229	NM_029510.3	NP_083786.2	.	Bcor
ML352	X	12047721	GGCGGAGA	G	.	protein_coding	.	.	YES	CCDS40873.1	1759	3877-3883	.	.	frameshift_variant,feature_truncation	1	.	A1.1	.	.	ENSMUSP00000111175	'9/15	ENSMUST00000115513	Transcript	Y	ENSMUSG00000040363	BCL6 interacting corepressor [Source:MGI Symbol@@@Acc:MGI:1918708]	.	ENSMUST00000115513.2:c.3877_3883delTCTCCGC	ENSMUSP00000111175.2:p.Ser1293ProfsTer2	.	.	indelgenotyper	Y	0	0	0	N/A	24	0	'0/0	24	2	22	1293-1295	NM_029510.3	NP_083786.2	.	Bcor
ML20	14	31266689	T	C	E/G	protein_coding	.	.	YES	CCDS49436.1	4250	10184	.	gAg/gGg	missense_variant	3	3.27	B	.	Superfamily_domains:SSF52540	ENSMUSP00000043281	'64/78	ENSMUST00000048603	Transcript	Y	ENSMUSG00000019027	dynein, axonemal, heavy chain 1 [Source:MGI Symbol@@@Acc:MGI:107721]	98	ENSMUST00000048603.7:c.10184A>G	ENSMUSP00000043281.7:p.Glu3395Gly	.	.	gatk-mutect	Y	0	0	0	N/A	304	0	'0	304	231	73	3395	NM_001033668.1	NP_001028840.1	tolerated(0.08)	Dnahc1
ML20	12	89187318	C	T	R/W	protein_coding	.	.	YES	CCDS56856.1	1571	1054	.	Cgg/Tgg	missense_variant	3	4.65	D3	.	PROSITE_profiles:PS50025,Pfam_domain:PF02210,Pfam_domain:PF00054,SMART_domains:SM00282,Superfamily_domains:SSF49899	ENSMUSP00000129678	'4/20	ENSMUST00000163134	Transcript	Y	ENSMUSG00000066392	neurexin III [Source:MGI Symbol@@@Acc:MGI:1096389]	101	ENSMUST00000163134.1:c.1054C>T	ENSMUSP00000129678.1:p.Arg352Trp	.	.	gatk-mutect	Y	0	0	0	N/A	93	0	'0	93	19	74	352	NM_001198587.2	NP_001185516.2	deleterious(0)	Nrxn3
ML20	17	12418768	G	A	V/I	protein_coding	.	.	YES	CCDS28390.1	812	2263	.	Gtc/Atc	missense_variant	3	.	A1	.	PROSITE_profiles:PS50240,Prints_domain:PR00722,Pfam_domain:PF00089,SMART_domains:SM00020,PIRSF_domain:PIRSF001150,Superfamily_domains:SSF50494	ENSMUSP00000014578	'18/19	ENSMUST00000014578	Transcript	Y	ENSMUSG00000059481	plasminogen [Source:MGI Symbol@@@Acc:MGI:97620]	29	ENSMUST00000014578.5:c.2263G>A	ENSMUSP00000014578.5:p.Val755Ile	.	.	gatk-mutect	Y	0	0	0	N/A	117	0	'0	117	45	72	755	NM_008877.3	NP_032903.3	tolerated(0.09)	Plg
ML20	17	57053552	C	T	E/K	protein_coding	.	.	YES	CCDS28923.1	467	787	.	Gaa/Aaa	missense_variant	3	4.24	D	.	PROSITE_profiles:PS50920,Prints_domain:PR00926,Pfam_domain:PF00153,Superfamily_domains:SSF103506	ENSMUSP00000040198	'6/10	ENSMUST00000040280	Transcript	Y	ENSMUSG00000046329	solute carrier family 25 (mitochondrial carrier@@@ phosphate carrier), member 23 [Source:MGI Symbol@@@Acc:MGI:1914222]	56	ENSMUST00000040280.7:c.787G>A	ENSMUSP00000040198.7:p.Glu263Lys	.	.	gatk-mutect	Y	0	0	0	N/A	181	0	'0	181	109	72	263	NM_025877.4	NP_080153.2	deleterious(0)	Slc25a23
ML21	15	55448833	C	A	Q/K	protein_coding	.	.	YES	CCDS37076.1	1794	3781	.	Caa/Aaa	missense_variant	3	2.73	D1	.	Superfamily_domains:SSF49899,SMART_domains:SM00210	ENSMUSP00000105850	'31/48	ENSMUST00000110221	Transcript	Y	ENSMUSG00000022371	collagen, type XIV, alpha 1 [Source:MGI Symbol@@@Acc:MGI:1341272]	53	ENSMUST00000110221.2:c.3781C>A	ENSMUSP00000105850.2:p.Gln1261Lys	.	.	gatk-mutect	Y	0	0	0	N/A	186	0	'0	186	91	95	1261	NM_181277.3	NP_851794.3	.	Col14a1
ML21	7	127019838	G	A	P/S	protein_coding	.	.	YES	CCDS52405.1	346	454	.	Cca/Tca	missense_variant	3	0.492	F3	.	PROSITE_profiles:PS50099,Prints_domain:PR01217,Low_complexity_(Seg):Seg	ENSMUSP00000124520	'2/4	ENSMUST00000159916	Transcript	Y	ENSMUSG00000045114	proline-rich transmembrane protein 2 [Source:MGI Symbol@@@Acc:MGI:1916267]	74	ENSMUST00000159916.1:c.454C>T	ENSMUSP00000124520.1:p.Pro152Ser	.	.	gatk-mutect	Y	0	0	0	N/A	84	0	'0	84	28	56	152	NM_001102563.1	NP_001096033.1	tolerated(0.06)	Prrt2
ML21	2	73447859	G	A	T/I	protein_coding	.	.	YES	CCDS16131.1	493	41	.	aCa/aTa	missense_variant	3	4.07	C3	.	Prints_domain:PR01217	ENSMUSP00000092268	'2/8	ENSMUST00000094681	Transcript	Y	ENSMUSG00000075284	WAS/WASL interacting protein family, member 1 [Source:MGI Symbol@@@Acc:MGI:2178801]	89	ENSMUST00000094681.4:c.41C>T	ENSMUSP00000092268.4:p.Thr14Ile	.	.	gatk-mutect	Y	0	0	0	N/A	33	0	'0	33	11	22	14	NM_153138.3	NP_694778.1	deleterious(0)	Wipf1
ML27	17	32011205	A	C	F/C	protein_coding	.	.	YES	CCDS50056.1	338	557	.	tTt/tGt	missense_variant	3	4	B1	.	Superfamily_domains:SSF48371	ENSMUSP00000002145	'5/8	ENSMUST00000002145	Transcript	Y	ENSMUSG00000002076	heat shock transcription factor 2 binding protein [Source:MGI Symbol@@@Acc:MGI:1921627]	205	ENSMUST00000002145.5:c.557T>G	ENSMUSP00000002145.5:p.Phe186Cys	.	.	gatk-mutect	Y	0	0	0	N/A	482	0	'0	482	296	186	186	NM_028902.1	NP_083178.1	deleterious(0)	Hsf2bp
ML30	2	180689463	C	T	R/Q	protein_coding	.	.	YES	CCDS17182.1	2256	191	.	cGg/cAg	missense_variant	3	4.15	H4	.	.	ENSMUSP00000084794	'3/16	ENSMUST00000087517	Transcript	Y	ENSMUSG00000038914	death inducer-obliterator 1 [Source:MGI Symbol@@@Acc:MGI:1344352]	43	ENSMUST00000087517.3:c.191G>A	ENSMUSP00000084794.3:p.Arg64Gln	.	.	gatk-mutect	Y	1	0	1	N	604	0	'0	602	320	282	64	NM_175551.3	NP_780760.2	deleterious(0)	Dido1
ML30	3	82383336	A	C	E/D	protein_coding	.	.	YES	CCDS38461.1	646	1506	.	gaA/gaC	missense_variant	3	.	E3	.	PROSITE_profiles:PS50313,PROSITE_profiles:PS50318,Coiled-coils_(Ncoils):ncoils,Low_complexity_(Seg):Seg	ENSMUSP00000088535	'11/14	ENSMUST00000091014	Transcript	Y	ENSMUSG00000033900	microtubule-associated protein 9 [Source:MGI Symbol@@@Acc:MGI:2442208]	45	ENSMUST00000091014.4:c.1506A>C	ENSMUSP00000088535.4:p.Glu502Asp	.	.	gatk-mutect	Y	0	0	0	N/A	43	0	'0	43	14	29	502	NM_001081230.1	NP_001074699.1	deleterious(0.02)	Map9
ML33	6	125110108	A	C	K/T	protein_coding	.	.	YES	CCDS20543.1	1915	3167	.	aAa/aCa	missense_variant	3	3.57	F2	.	PROSITE_profiles:PS51194,Pfam_domain:PF11496,Superfamily_domains:SSF52540,Low_complexity_(Seg):Seg	ENSMUSP00000060054	'21/39	ENSMUST00000056889	Transcript	Y	ENSMUSG00000063870	chromodomain helicase DNA binding protein 4 [Source:MGI Symbol@@@Acc:MGI:1344380]	78	ENSMUST00000056889.8:c.3167A>C	ENSMUSP00000060054.8:p.Lys1056Thr	.	.	gatk-mutect	Y	0	0	0	N/A	108	0	'0	108	49	59	1056	.	.	deleterious(0)	Chd4
ML33	6	47530602	C	G	.	protein_coding	.	.	YES	CCDS20096.1	746	.	.	.	splice_acceptor_variant	2	4.52	B2.3	.	.	ENSMUSP00000080419	.	ENSMUST00000081721	Transcript	Y	ENSMUSG00000029687	enhancer of zeste homolog 2 (Drosophila) [Source:MGI Symbol@@@Acc:MGI:107940]	.	ENSMUST00000081721.6:c.2181-1G>C	.	.	'19/19	gatk-mutect	Y	0	0	0	N/A	168	0	'0	168	53	115	.	NM_007971.2	NP_031997.2	.	Ezh2
ML33	2	92975407	C	A	E/D	protein_coding	.	.	YES	CCDS50647.1	565	1197	.	gaG/gaT	missense_variant	3	2.42	E1	.	.	ENSMUSP00000106905	'7/7	ENSMUST00000111274	Transcript	Y	ENSMUSG00000075028	PR domain containing 11 [Source:MGI Symbol@@@Acc:MGI:2685553]	45	ENSMUST00000111274.1:c.1197G>T	ENSMUSP00000106905.1:p.Glu399Asp	.	.	gatk-mutect	Y	0	0	0	N/A	195	0	'0	195	118	77	399	.	.	tolerated(0.09)	Prdm11
ML353	16	36969962	T	A	E/V	protein_coding	.	.	YES	CCDS37337.1	710	785	.	gAg/gTg	missense_variant	3	3.87	B3	.	.	ENSMUSP00000075266	'3/4	ENSMUST00000075869	Transcript	Y	ENSMUSG00000047746	F-box protein 40 [Source:MGI Symbol@@@Acc:MGI:2443753]	121	ENSMUST00000075869.6:c.785A>T	ENSMUSP00000075266.6:p.Glu262Val	.	.	gatk-mutect	Y	0	0	0	N/A	353	0	'0	353	235	118	262	.	.	tolerated(0.1)	Fbxo40
ML353	16	34220177	G	GCGT	A/DA	protein_coding	.	.	YES	CCDS49836.1	1654	2893-2894	.	gca/gACGca	inframe_insertion	3	2.795	B3	.	Pfam_domain:PF00435,SMART_domains:SM00150,Superfamily_domains:SSF46966	ENSMUSP00000110611	'17/34	ENSMUST00000114960	Transcript	Y	ENSMUSG00000061751	kalirin, RhoGEF kinase [Source:MGI Symbol@@@Acc:MGI:2685385]	.	ENSMUST00000114960.2:c.2891_2893dupACG	ENSMUSP00000110611.2:p.Asp964_Ala965insAsp	.	.	gatk-indelgenotyper	Y	0	0	0	N/A	133	0	'0/0	133	62	71	965	NM_001164268.1	NP_001157740.1	.	Kalrn
ML353	7	24585730	G	A	T/M	protein_coding	.	.	YES	CCDS20956.1	239	485	.	aCg/aTg	missense_variant	3	2.53	A3	.	PROSITE_profiles:PS50157,SMART_domains:SM00355,Low_complexity_(Seg):Seg	ENSMUSP00000092294	'4/4	ENSMUST00000094705	Transcript	Y	ENSMUSG00000066721	zinc finger protein 575 [Source:MGI Symbol@@@Acc:MGI:2141921]	81	ENSMUST00000094705.2:c.485C>T	ENSMUSP00000092294.2:p.Thr162Met	.	.	gatk-mutect	Y	0	0	0	N/A	85	0	'0	85	50	35	162	NM_001033205.3	NP_001028377.1	tolerated(0.11)	Zfp575
ML358	13	19125060	A	G	Q/R	protein_coding	.	.	YES	CCDS26258.1	686	1295	.	cAa/cGa	missense_variant	3	3.92	A2	.	Low_complexity_(Seg):Seg	ENSMUSP00000003345	'17/21	ENSMUST00000003345	Transcript	Y	ENSMUSG00000021314	amphiphysin [Source:MGI Symbol@@@Acc:MGI:103574]	43	ENSMUST00000003345.7:c.1295A>G	ENSMUSP00000003345.7:p.Gln432Arg	.	.	gatk-mutect	Y	0	0	0	N/A	84	0	'0	83	46	37	432	NM_175007.1	NP_778172.1	tolerated(0.45)	Amph
ML358	2	21648994	T	C	I/T	protein_coding	.	.	YES	CCDS15722.1	1200	1373	.	aTa/aCa	missense_variant	3	4.27	A3	.	Transmembrane_helices:Tmhmm,PROSITE_profiles:PS50259,Pfam_domain:PF00003	ENSMUSP00000049708	'5/11	ENSMUST00000055946	Transcript	Y	ENSMUSG00000045967	G protein-coupled receptor 158 [Source:MGI Symbol@@@Acc:MGI:2441697]	89	ENSMUST00000055946.7:c.1373T>C	ENSMUSP00000049708.7:p.Ile458Thr	.	.	gatk-mutect	Y	0	0	0	N/A	358	0	'0	358	146	212	458	NM_001004761.1	NP_001004761.1	deleterious(0)	Gpr158
ML358	14	50681366	C	A	K/N	protein_coding	.	.	YES	CCDS27022.1	313	267	.	aaG/aaT	missense_variant	3	.	C1	.	Pfam_domain:PF00001,PROSITE_profiles:PS50262,Superfamily_domains:SSF81321	ENSMUSP00000077220	'1/1	ENSMUST00000078075	Transcript	Y	ENSMUSG00000057179	olfactory receptor 747 [Source:MGI Symbol@@@Acc:MGI:3030581]	94	ENSMUST00000078075.4:c.267G>T	ENSMUSP00000077220.4:p.Lys89Asn	.	.	gatk-mutect	Y	0	0	0	N/A	668	0	'0	668	264	404	89	NM_207156.2	NP_997039.2	deleterious(0.03)	Olfr747
ML358	17	26198143	G	A	P/L	protein_coding	.	.	YES	CCDS37510.1	527	326	.	cCg/cTg	missense_variant	3	-3.12	A3.3	.	Pfam_domain:PF00085,TIGRFAM_domain:TIGR01130,Superfamily_domains:SSF52833	ENSMUSP00000035584	'2/11	ENSMUST00000039113	Transcript	Y	ENSMUSG00000024184	protein disulfide isomerase associated 2 [Source:MGI Symbol@@@Acc:MGI:1916441]	98	ENSMUST00000039113.7:c.326C>T	ENSMUSP00000035584.7:p.Pro109Leu	.	.	gatk-mutect	Y	0	0	0	N/A	137	0	'0	137	36	101	109	NM_001081070.1	NP_001074539.1	tolerated(0.29)	Pdia2
ML358	4	143896971	G	A	A/V	protein_coding	.	.	YES	CCDS51358.1	469	632	.	gCg/gTg	missense_variant	3	.	E1	.	Superfamily_domains:SSF52047	ENSMUSP00000080350	'3/6	ENSMUST00000081645	Transcript	Y	ENSMUSG00000078512	PRAME family member 6 [Source:MGI Symbol@@@Acc:MGI:3649940]	64	ENSMUST00000081645.6:c.632C>T	ENSMUSP00000080350.6:p.Ala211Val	.	.	gatk-mutect	Y	0	0	0	N/A	396	0	'0	396	243	153	211	NM_001085414.2	NP_001078883.2	deleterious(0)	Pramef6
ML358	4	148252775	G	A	T/M	protein_coding	.	.	YES	CCDS38966.1	1347	2582	.	aCg/aTg	missense_variant	3	4.1	E2	.	.	ENSMUSP00000038490	'13/21	ENSMUST00000047720	Transcript	Y	ENSMUSG00000041544	patched domain containing 2 [Source:MGI Symbol@@@Acc:MGI:2444403]	81	ENSMUST00000047720.8:c.2582C>T	ENSMUSP00000038490.8:p.Thr861Met	.	.	gatk-mutect	Y	0	0	0	N/A	143	0	'0	143	73	70	861	NM_001083342.1	NP_001076811.1	deleterious(0)	Ptchd2
ML362	2	86829079	G	A	C/Y	protein_coding	.	.	YES	CCDS16269.1	330	326	.	tGt/tAt	missense_variant	3	.	D	.	PROSITE_profiles:PS50262,Pfam_domain:PF00001,Prints_domain:PR00245,Superfamily_domains:SSF81321	ENSMUSP00000100846	'1/1	ENSMUST00000105211	Transcript	Y	ENSMUSG00000044213	olfactory receptor 1094 [Source:MGI Symbol@@@Acc:MGI:3030928]	194	ENSMUST00000105211.1:c.326G>A	ENSMUSP00000100846.1:p.Cys109Tyr	.	.	gatk-mutect	Y	0	0	0	N/A	360	0	'0	360	168	192	109	NM_146365.2	NP_666477.1	deleterious(0.01)	Olfr1094
ML367	2	155754341	G	A	A/T	protein_coding	.	.	YES	CCDS16954.1	242	427	.	Gct/Act	missense_variant	3	-2.81	H1	.	Superfamily_domains:SSF54452	ENSMUSP00000029140	'3/4	ENSMUST00000029140	Transcript	Y	ENSMUSG00000027611	protein C receptor, endothelial [Source:MGI Symbol@@@Acc:MGI:104596]	58	ENSMUST00000029140.5:c.427G>A	ENSMUSP00000029140.5:p.Ala143Thr	.	.	gatk-mutect	Y	0	0	0	N/A	182	0	'0	182	65	117	143	NM_011171.2	NP_035301.2	tolerated(0.17)	Procr
ML367	7	30226919	C	T	A/T	protein_coding	.	.	YES	CCDS21083.1	244	472	.	Gcc/Acc	missense_variant	3	-3.62	B1	.	Superfamily_domains:SSF74924	ENSMUSP00000006254	'4/6	ENSMUST00000006254	Transcript	Y	ENSMUSG00000006095	tubulin folding cofactor B [Source:MGI Symbol@@@Acc:MGI:1913661]	58	ENSMUST00000006254.5:c.472G>A	ENSMUSP00000006254.5:p.Ala158Thr	.	.	gatk-mutect	Y	0	0	0	N/A	153	0	'0	153	83	70	158	NM_025548.3	NP_079824.2	tolerated(0.4)	Tbcb
ML39	7	3339009	T	C	I/T	protein_coding	.	.	YES	CCDS39725.1	275	407	.	aTc/aCc	missense_variant	3	3.98	A1	.	Transmembrane_helices:Tmhmm,Pfam_domain:PF00822	ENSMUSP00000090567	'4/6	ENSMUST00000092891	Transcript	Y	ENSMUSG00000069806	calcium channel, voltage-dependent, gamma subunit 7 [Source:MGI Symbol@@@Acc:MGI:1932374]	89	ENSMUST00000092891.4:c.407T>C	ENSMUSP00000090567.4:p.Ile136Thr	.	.	gatk-mutect	Y	0	0	0	N/A	172	0	'0	172	31	141	136	NM_133189.3	NP_573452.3	deleterious(0.01)	Cacng7
ML39	3	80860235	A	AT	.	protein_coding	.	.	YES	CCDS17424.1	496	676-677	.	.	frameshift_variant,feature_elongation	1	4.47	E3	.	TIGRFAM_domain:TIGR00860,Pfam_domain:PF02931,Superfamily_domains:SSF63712	ENSMUSP00000029654	'7/10	ENSMUST00000029654	Transcript	Y	ENSMUSG00000028020	glycine receptor, beta subunit [Source:MGI Symbol@@@Acc:MGI:95751]	.	ENSMUST00000029654.8:c.676dupA	ENSMUSP00000029654.8:p.Ile226AsnfsTer7	.	.	gatk-indelgenotyper	Y	0	0	0	N/A	307	0	'0/0	307	93	214	226	NM_010298.5	NP_034428.2	.	Glrb
ML39	4	148491684	C	T	R/W	protein_coding	.	.	YES	CCDS18937.1	2549	4171	.	Cgg/Tgg	missense_variant	3	4.54	E2	.	PROSITE_profiles:PS51189,Superfamily_domains:SSF48371	ENSMUSP00000099510	'28/58	ENSMUST00000103221	Transcript	Y	ENSMUSG00000028991	mechanistic target of rapamycin (serine/threonine kinase) [Source:MGI Symbol@@@Acc:MGI:1928394]	101	ENSMUST00000103221.3:c.4171C>T	ENSMUSP00000099510.3:p.Arg1391Trp	.	.	gatk-mutect	Y	0	0	0	N/A	90	0	'0	90	38	52	1391	NM_020009.2	NP_064393.2	deleterious(0)	Mtor
ML39	3	27226123	G	A	A/T	protein_coding	.	.	YES	CCDS17271.1	408	418	.	Gcc/Acc	missense_variant	3	4.35	A3	.	Pfam_domain:PF07859,PIRSF_domain:PIRSF037251,Superfamily_domains:SSF53474	ENSMUSP00000045864	'3/5	ENSMUST00000046515	Transcript	Y	ENSMUSG00000027698	neutral cholesterol ester hydrolase 1 [Source:MGI Symbol@@@Acc:MGI:2443191]	58	ENSMUST00000046515.8:c.418G>A	ENSMUSP00000045864.8:p.Ala140Thr	.	.	gatk-mutect	Y	0	0	0	N/A	209	0	'0	209	62	147	140	NM_178772.3	NP_848887.1	tolerated(0.12)	Nceh1
ML39	4	75957197	C	T	G/R	protein_coding	.	.	YES	CCDS57280.1	1508	3634	.	Gga/Aga	missense_variant	3	4.58	C3	.	Superfamily_domains:SSF52799	ENSMUSP00000133468	'25/31	ENSMUST00000173376	Transcript	Y	ENSMUSG00000028399	protein tyrosine phosphatase, receptor type, D [Source:MGI Symbol@@@Acc:MGI:97812]	125	ENSMUST00000173376.1:c.3634G>A	ENSMUSP00000133468.1:p.Gly1212Arg	.	.	gatk-mutect	Y	0	0	0	N/A	243	0	'0	243	73	170	1212	NM_011211.2	NP_035341.2	deleterious(0)	Ptprd
ML39	4	136052666	G	A	L/F	protein_coding	.	.	YES	CCDS18799.1	178	58	.	Ctc/Ttc	missense_variant	3	4.58	D3	.	Pfam_domain:PF00281,PIRSF_domain:PIRSF002161,Superfamily_domains:SSF55282	ENSMUSP00000099595	'2/6	ENSMUST00000102536	Transcript	Y	ENSMUSG00000059291	ribosomal protein L11 [Source:MGI Symbol@@@Acc:MGI:1914275]	22	ENSMUST00000102536.4:c.58C>T	ENSMUSP00000099595.4:p.Leu20Phe	.	.	gatk-mutect	Y	0	0	0	N/A	70	0	'0	70	41	29	20	NM_025919.2	NP_080195.1	deleterious(0.02)	Rpl11
ML39	18	89103865	G	A	G/D	protein_coding	.	.	YES	CCDS29390.1	2226	5348	.	gGc/gAc	missense_variant	3	3.19	E4	.	.	ENSMUSP00000023828	'40/49	ENSMUST00000023828	Transcript	Y	ENSMUSG00000023066	rotatin [Source:MGI Symbol@@@Acc:MGI:2179288]	94	ENSMUST00000023828.7:c.5348G>A	ENSMUSP00000023828.7:p.Gly1783Asp	.	.	gatk-mutect	Y	0	0	0	N/A	96	0	'0	96	82	14	1783	NM_175542.3	NP_780751.2	tolerated(0.89)	Rttn
ML39	2	82256568	C	A	T/N	protein_coding	.	.	YES	CCDS38160.1	1200	740	.	aCt/aAt	missense_variant	3	3.57	D	.	.	ENSMUSP00000041941	'4/4	ENSMUST00000047527	Transcript	Y	ENSMUSG00000070866	zinc finger protein 804A [Source:MGI Symbol@@@Acc:MGI:2442949]	65	ENSMUST00000047527.7:c.740C>A	ENSMUSP00000041941.7:p.Thr247Asn	.	.	gatk-mutect	Y	0	0	0	N/A	402	0	'0	402	275	127	247	NM_175513.3	NP_780722.2	deleterious(0.03)	Zfp804a
ML43	15	101532226	A	T	I/N	protein_coding	.	.	YES	CCDS27853.1	603	530	.	aTc/aAc	missense_variant	3	4.18	F2	.	Prints_domain:PR01276,Pfam_domain:PF00038,Coiled-coils_(Ncoils):ncoils	ENSMUSP00000023720	'1/9	ENSMUST00000023720	Transcript	Y	ENSMUSG00000044294	keratin 84 [Source:MGI Symbol@@@Acc:MGI:96700]	149	ENSMUST00000023720.7:c.530T>A	ENSMUSP00000023720.7:p.Ile177Asn	.	.	gatk-mutect	Y	0	0	0	N/A	125	0	'0	125	79	46	177	NM_008474.2	NP_032500.2	deleterious(0)	Krt84
ML43	2	157379189	G	A	G/R	protein_coding	.	.	YES	CCDS38304.1	85	85	.	Gga/Aga	missense_variant	3	4.19	H1	.	Transmembrane_helices:Tmhmm,Pfam_domain:PF06783	ENSMUSP00000079965	'2/3	ENSMUST00000081202	Transcript	Y	ENSMUSG00000063019	mannosidase, beta A, lysosomal-like [Source:MGI Symbol@@@Acc:MGI:1916411]	125	ENSMUST00000081202.5:c.85G>A	ENSMUSP00000079965.5:p.Gly29Arg	.	.	gatk-mutect	Y	0	0	0	N/A	169	0	'0	169	73	96	29	NM_026968.3	NP_081244.2	deleterious(0)	Manbal
ML43	3	103886315	C	A	P/Q	protein_coding	.	.	YES	CCDS38577.1	802	1781	.	cCg/cAg	missense_variant	3	-0.406	F2.2	.	PIRSF_domain:PIRSF000930	ENSMUSP00000029433	'13/21	ENSMUST00000029433	Transcript	Y	ENSMUSG00000027843	protein tyrosine phosphatase, non-receptor type 22 (lymphoid) [Source:MGI Symbol@@@Acc:MGI:107170]	76	ENSMUST00000029433.7:c.1781C>A	ENSMUSP00000029433.7:p.Pro594Gln	.	.	gatk-mutect	Y	0	0	0	N/A	568	0	'0	568	187	381	594	NM_008979.1	NP_033005.1	tolerated(0.42)	Ptpn22
ML43	1	33772989	T	C	T/A	protein_coding	.	.	YES	CCDS14865.1	1056	2644	.	Act/Gct	missense_variant	3	4.55	B	.	.	ENSMUSP00000019861	'11/15	ENSMUST00000019861	Transcript	Y	ENSMUSG00000042197	zinc finger protein 451 [Source:MGI Symbol@@@Acc:MGI:2137896]	58	ENSMUST00000019861.6:c.2644A>G	ENSMUSP00000019861.6:p.Thr882Ala	.	.	gatk-mutect	Y	0	0	0	N/A	264	0	'0	264	94	170	882	NM_133817.2	NP_598578.1	tolerated(0.1)	Zfp451
ML52	16	20333612	T	C	R/G	protein_coding	.	.	YES	CCDS28045.1	1436	4183	.	Agg/Ggg	missense_variant	3	0.993	A3	.	PROSITE_profiles:PS50893,Superfamily_domains:SSF52540,SMART_domains:SM00382	ENSMUSP00000078158	'29/30	ENSMUST00000079158	Transcript	Y	ENSMUSG00000022822	ATP-binding cassette, sub-family C (CFTR/MRP), member 5 [Source:MGI Symbol@@@Acc:MGI:1351644]	125	ENSMUST00000079158.6:c.4183A>G	ENSMUSP00000078158.6:p.Arg1395Gly	.	.	gatk-mutect	Y	0	0	0	N/A	45	0	'0	45	29	16	1395	NM_013790.2	NP_038818.2	deleterious(0.01)	Abcc5
ML52	2	93677449	C	T	P/L	protein_coding	.	.	YES	CCDS16455.1	399	1088	.	cCg/cTg	missense_variant	3	3.99	E1	.	.	ENSMUSP00000047962	'4/4	ENSMUST00000042078	Transcript	Y	ENSMUSG00000040310	aristaless-like homeobox 4 [Source:MGI Symbol@@@Acc:MGI:108359]	98	ENSMUST00000042078.3:c.1088C>T	ENSMUSP00000047962.3:p.Pro363Leu	.	.	gatk-mutect	Y	0	0	0	N/A	106	0	'0	106	24	82	363	NM_007442.3	NP_031468.1	tolerated(0.06)	Alx4
ML52	5	52166753	C	T	R/H	protein_coding	.	.	YES	CCDS39085.1	795	1196	.	cGc/cAc	missense_variant	3	5.02	C1	.	Superfamily_domains:SSF52540,Pfam_domain:PF00271,SMART_domains:SM00490,PROSITE_profiles:PS51194	ENSMUSP00000031061	'6/14	ENSMUST00000031061	Transcript	Y	ENSMUSG00000029169	DEAH (Asp-Glu-Ala-His) box polypeptide 15 [Source:MGI Symbol@@@Acc:MGI:1099786]	29	ENSMUST00000031061.7:c.1196G>A	ENSMUSP00000031061.7:p.Arg399His	.	.	gatk-mutect	Y	0	0	0	N/A	115	0	'0	115	74	41	399	NM_007839.2	NP_001036085.1|NP_031865.2	deleterious(0)	Dhx15
ML52	9	107179149	C	T	R/Q	protein_coding	.	.	YES	CCDS40760.1	2030	53	.	cGa/cAa	missense_variant	3	0.663	F1	.	PROSITE_profiles:PS50002,Pfam_domain:PF07653,Superfamily_domains:SSF50044,SMART_domains:SM00326	ENSMUSP00000047652	'2/53	ENSMUST00000044532	Transcript	Y	ENSMUSG00000039716	dedicator of cyto-kinesis 3 [Source:MGI Symbol@@@Acc:MGI:2429763]	43	ENSMUST00000044532.4:c.53G>A	ENSMUSP00000047652.4:p.Arg18Gln	.	.	gatk-mutect	Y	0	0	0	N/A	263	0	'0	263	66	197	18	NM_153413.2	NP_700462.2	tolerated(0.17)	Dock3
ML52	11	53000205	A	T	S/C	protein_coding	.	.	YES	CCDS24673.1	841	169	.	Agc/Tgc	missense_variant	3	-5.04	B1.3	.	.	ENSMUSP00000042007	'4/16	ENSMUST00000036796	Transcript	Y	ENSMUSG00000036264	follistatin-like 4 [Source:MGI Symbol@@@Acc:MGI:2443199]	112	ENSMUST00000036796.7:c.169A>T	ENSMUSP00000042007.7:p.Ser57Cys	.	.	gatk-mutect	Y	0	0	0	N/A	255	0	'0	254	175	79	57	NM_177059.3	NP_796033.2	deleterious(0.05)	Fstl4
ML52	10	79741779	C	T	A/T	protein_coding	.	.	YES	CCDS23987.1	1207	985	.	Gcc/Acc	missense_variant	3	.	C1	.	Low_complexity_(Seg):Seg	ENSMUSP00000020580	'5/21	ENSMUST00000020580	Transcript	Y	ENSMUSG00000020329	polymerase (RNA) mitochondrial (DNA directed) [Source:MGI Symbol@@@Acc:MGI:1915843]	58	ENSMUST00000020580.6:c.985G>A	ENSMUSP00000020580.6:p.Ala329Thr	.	.	gatk-mutect	Y	0	0	0	N/A	57	0	'0	57	34	23	329	NM_172551.3	NP_766139.2	tolerated(0.65)	Polrmt
ML52	5	124393962	C	A	R/L	protein_coding	.	.	YES	CCDS39280.1	1391	2156	.	cGa/cTa	missense_variant	3	4.22	F	.	.	ENSMUSP00000066808	'17/32	ENSMUST00000065263	Transcript	Y	ENSMUSG00000038095	sno, strawberry notch homolog 1 (Drosophila) [Source:MGI Symbol@@@Acc:MGI:2384298]	102	ENSMUST00000065263.5:c.2156G>T	ENSMUSP00000066808.5:p.Arg719Leu	.	.	gatk-mutect	Y	0	0	0	N/A	220	0	'0	220	85	135	719	NM_001081203.1	NP_001074672.1	tolerated(0.11)	Sbno1
ML52	11	113874603	C	T	V/M	protein_coding	.	.	YES	CCDS25605.1	2176	709	.	Gtg/Atg	missense_variant	3	2.05	E2	.	PROSITE_profiles:PS50835,Pfam_domain:PF07679,SMART_domains:SM00409,SMART_domains:SM00408,Superfamily_domains:SSF48726	ENSMUSP00000038972	'6/45	ENSMUST00000041627	Transcript	Y	ENSMUSG00000041592	sidekick homolog 2 (chicken) [Source:MGI Symbol@@@Acc:MGI:2443847]	21	ENSMUST00000041627.7:c.709G>A	ENSMUSP00000038972.7:p.Val237Met	.	.	gatk-mutect	Y	0	0	0	N/A	262	0	'0	262	137	125	237	NM_172800.2	NP_766388.2	deleterious(0.04)	Sdk2
ML58	15	73320835	C	T	R/Q	protein_coding	.	.	YES	CCDS37099.1	1052	533	.	cGa/cAa	missense_variant,splice_region_variant	3	4.57	D3	.	PROSITE_profiles:PS50057,Pfam_domain:PF00373,SMART_domains:SM00295,Superfamily_domains:SSF47031	ENSMUSP00000105663	'7/32	ENSMUST00000110036	Transcript	Y	ENSMUSG00000022607	PTK2 protein tyrosine kinase 2 [Source:MGI Symbol@@@Acc:MGI:95481]	43	ENSMUST00000110036.2:c.533G>A	ENSMUSP00000105663.2:p.Arg178Gln	.	.	gatk-mutect	Y	0	0	0	N/A	313	0	'0	313	158	155	178	NM_007982.2	NP_032008.2	deleterious(0.04)	Ptk2
ML58	7	99911809	T	A	L/Q	protein_coding	.	.	YES	CCDS52321.1	786	1256	.	cTg/cAg	missense_variant	3	4.55	E2	.	.	ENSMUSP00000035929	'14/19	ENSMUST00000036155	Transcript	Y	ENSMUSG00000035211	X-ray radiation resistance associated 1 [Source:MGI Symbol@@@Acc:MGI:2181647]	113	ENSMUST00000036155.8:c.1256T>A	ENSMUSP00000035929.8:p.Leu419Gln	.	.	gatk-mutect	Y	0	0	0	N/A	238	0	'0	238	220	18	419	NM_001164258.1	NP_001157730.1	deleterious(0)	Xrra1
ML63	6	4539595	G	A	E/K	protein_coding	.	.	YES	CCDS39420.1	1372	3862	.	Gag/Aag	missense_variant	3	2.41	A1	.	Pfam_domain:PF01410,SMART_domains:SM00038	ENSMUSP00000031668	'51/52	ENSMUST00000031668	Transcript	Y	ENSMUSG00000029661	collagen, type I, alpha 2 [Source:MGI Symbol@@@Acc:MGI:88468]	56	ENSMUST00000031668.8:c.3862G>A	ENSMUSP00000031668.8:p.Glu1288Lys	.	.	gatk-mutect	Y	0	0	0	N/A	59	0	'0	59	38	21	1288	NM_007743.2	NP_031769.2	.	Col1a2
ML63	19	44952170	G	C	R/P	protein_coding	.	.	YES	CCDS37999.1	1163	2405	.	cGg/cCg	missense_variant,splice_region_variant	3	3.95	C3	.	.	ENSMUSP00000093758	'9/20	ENSMUST00000096053	Transcript	Y	ENSMUSG00000036097	family with sequence similarity 178, member A [Source:MGI Symbol@@@Acc:MGI:1924968]	103	ENSMUST00000096053.3:c.2405G>C	ENSMUSP00000093758.3:p.Arg802Pro	.	.	gatk-mutect	Y	0	0	0	N/A	241	0	'0	241	69	172	802	NM_001081225.1	NP_001074694.1	deleterious(0.01)	Fam178a
ML73	13	8757281	A	G	K/R	protein_coding	.	.	YES	CCDS26231.1	745	2117	.	aAg/aGg	missense_variant	3	3.83	A1	.	Pfam_domain:PF02137,SMART_domains:SM00552,PROSITE_profiles:PS50141	ENSMUSP00000064775	'10/10	ENSMUST00000064473	Transcript	Y	ENSMUSG00000052551	adenosine deaminase, RNA-specific, B2 [Source:MGI Symbol@@@Acc:MGI:2151118]	26	ENSMUST00000064473.6:c.2117A>G	ENSMUSP00000064775.6:p.Lys706Arg	.	.	gatk-mutect	Y	0	0	0	N/A	105	0	'0	105	52	53	706	NM_052977.4	NP_443209.2	deleterious(0)	Adarb2
ML73	9	10144172	A	G	L/P	protein_coding	.	.	YES	CCDS52722.1	1098	491	.	cTc/cCc	missense_variant	3	0.427	A1	.	PROSITE_profiles:PS50835,Pfam_domain:PF07679,SMART_domains:SM00409,SMART_domains:SM00408,Superfamily_domains:SSF48726	ENSMUSP00000124327	'6/25	ENSMUST00000160216	Transcript	Y	ENSMUSG00000039488	contactin 5 [Source:MGI Symbol@@@Acc:MGI:3042287]	98	ENSMUST00000160216.1:c.491T>C	ENSMUSP00000124327.1:p.Leu164Pro	.	.	gatk-mutect	Y	1	1	0	N	78	0.01	'0	77	39	38	164	NM_001170787.1	NP_001164258.1	tolerated(0.3)	Cntn5
ML73	16	24762155	C	T	A/V	protein_coding	.	.	YES	CCDS28083.1	613	995	.	gCg/gTg	missense_variant	3	.	B1	.	PROSITE_profiles:PS50099	ENSMUSP00000036304	'8/13	ENSMUST00000038053	Transcript	Y	ENSMUSG00000033306	LIM domain containing preferred translocation partner in lipoma [Source:MGI Symbol@@@Acc:MGI:2441849]	64	ENSMUST00000038053.6:c.995C>T	ENSMUSP00000036304.6:p.Ala332Val	.	.	gatk-mutect	Y	0	0	0	N/A	147	0	'0	147	70	77	332	NM_178665.5	NP_848780.3	tolerated(0.37)	Lpp
ML73	6	40571803	G	A	R/H	protein_coding	.	.	YES	CCDS20035.1	314	416	.	cGc/cAc	missense_variant	3	.	B1	.	PROSITE_profiles:PS50262,Pfam_domain:PF00001,Pfam_domain:PF10320,Prints_domain:PR00245,Superfamily_domains:SSF81321	ENSMUSP00000054887	'1/1	ENSMUST00000051540	Transcript	Y	ENSMUSG00000045514	olfactory receptor 460 [Source:MGI Symbol@@@Acc:MGI:3030294]	29	ENSMUST00000051540.4:c.416G>A	ENSMUSP00000054887.4:p.Arg139His	.	.	gatk-mutect	Y	0	0	0	N/A	190	0	'0	190	102	88	139	NM_146383.1	NP_666495.1	tolerated(0.26)	Olfr460
ML73	7	19514441	G	A	A/T	protein_coding	.	.	YES	CCDS20905.1	159	172	.	Gcc/Acc	missense_variant	3	0.597	A3	.	Superfamily_domains:SSF111126,Pfam_domain:PF04051	ENSMUSP00000002112	'3/6	ENSMUST00000002112	Transcript	Y	ENSMUSG00000002043	trafficking protein particle complex 6A [Source:MGI Symbol@@@Acc:MGI:1914341]	58	ENSMUST00000002112.8:c.172G>A	ENSMUSP00000002112.8:p.Ala58Thr	.	.	gatk-mutect	Y	0	0	0	N/A	129	0	'0	129	58	71	58	NM_025960.3	NP_080236.2	tolerated(0.11)	Trappc6a
ML352	4	129084144	C	T	A/V	protein_coding	.	.	YES	CCDS51305.1	731	2150	.	gCt/gTt	missense_variant	3	3.98	D2.2	.	.	ENSMUSP00000131373	'9/9	ENSMUST00000168461	Transcript	Y	ENSMUSG00000028793	ring finger protein 19B [Source:MGI Symbol@@@Acc:MGI:1922484]	64	ENSMUST00000168461.1:c.2150C>T	ENSMUSP00000131373.1:p.Ala717Val	.	.	gatk-mutect	Y	0	0	0	N/A	159	0	'0	159	70	89	717	NM_029219.1	NP_083495.1	deleterious(0)	Rnf19b
ML352	X	74271704	G	A	C/Y	protein_coding	.	.	YES	CCDS41019.1	214	68	.	tGc/tAc	missense_variant	3	4.35	A7.3	.	TIGRFAM_domain:TIGR00279,Pfam_domain:PF00252,PIRSF_domain:PIRSF005590,Superfamily_domains:SSF54686	ENSMUSP00000082055	'2/6	ENSMUST00000074085	Transcript	Y	ENSMUSG00000008682	ribosomal protein L10 [Source:MGI Symbol@@@Acc:MGI:105943]	194	ENSMUST00000074085.5:c.68G>A	ENSMUSP00000082055.4:p.Cys23Tyr	.	.	gatk-mutect	Y	0	0	0	N/A	505	0	'0	505	248	257	23	.	.	deleterious(0.05)	Rpl10
ML353	18	74644048	C	T	S/F	protein_coding	.	.	YES	CCDS37858.1	1818	1178	.	tCc/tTc	missense_variant	3	4.57	E2	.	Pfam_domain:PF00063,SMART_domains:SM00242,Superfamily_domains:SSF52540	ENSMUSP00000073790	'10/39	ENSMUST00000074157	Transcript	Y	ENSMUSG00000025885	myosin VB [Source:MGI Symbol@@@Acc:MGI:106598]	155	ENSMUST00000074157.6:c.1178C>T	ENSMUSP00000073790.6:p.Ser393Phe	.	.	mutect	Y	0	0	0	N/A	292	0	'0	291	173	118	393	NM_201600.2	NP_963894.1	deleterious(0.01)	Myo5b
ML362	11	72253399	T	A	L/F	protein_coding	.	.	YES	CCDS24983.1	572	852	.	ttA/ttT	missense_variant	3	-0.688	B4	.	Pfam_domain:PF00939,Pfam_domain:PF03600	ENSMUSP00000021161	'7/12	ENSMUST00000021161	Transcript	Y	ENSMUSG00000020805	solute carrier family 13 (sodium-dependent citrate transporter), member 5 [Source:MGI Symbol@@@Acc:MGI:3037150]	22	ENSMUST00000021161.6:c.852A>T	ENSMUSP00000021161.6:p.Leu284Phe	.	.	gatk-mutect	Y	0	0	0	N/A	220	0	'0	220	62	158	284	NM_001004148.4	NP_001004148.1	tolerated(1)	Slc13a5
ML39	16	4552012	G	A	R/C	protein_coding	.	.	YES	CCDS27919.1	338	178	.	Cgc/Tgc	missense_variant	3	4.38	A1	.	PROSITE_profiles:PS50888,Pfam_domain:PF00010,SMART_domains:SM00353,Superfamily_domains:SSF47459	ENSMUSP00000005862	'2/7	ENSMUST00000005862	Transcript	Y	ENSMUSG00000005718	transcription factor AP4 [Source:MGI Symbol@@@Acc:MGI:103239]	180	ENSMUST00000005862.7:c.178C>T	ENSMUSP00000005862.7:p.Arg60Cys	.	.	gatk-mutect	Y	0	0	0	N/A	79	0	'0	79	39	40	60	NM_031182.2	NP_112459.1	deleterious(0)	Tfap4
ML43	1	45376784	T	C	Y/C	protein_coding	.	.	YES	CCDS35555.1	1497	4202	.	tAc/tGc	missense_variant	3	4.65	C1.1	.	Pfam_domain:PF01410,SMART_domains:SM00038	ENSMUSP00000083620	'53/54	ENSMUST00000086430	Transcript	Y	ENSMUSG00000026042	collagen, type V, alpha 2 [Source:MGI Symbol@@@Acc:MGI:88458]	194	ENSMUST00000086430.4:c.4202A>G	ENSMUSP00000083620.4:p.Tyr1401Cys	.	.	mutect	Y	0	0	0	N/A	159	0	'0	159	70	89	1401	NM_007737.2	NP_031763.2	deleterious(0)	Col5a2
ML43	4	141020458	G	A	A/V	protein_coding	.	.	YES	CCDS18861.1	2009	4871	.	gCg/gTg	missense_variant	3	-0.739	D3	.	Coiled-coils_(Ncoils):ncoils	ENSMUSP00000099549	'31/37	ENSMUST00000102491	Transcript	Y	ENSMUSG00000040860	ciliary rootlet coiled-coil, rootletin [Source:MGI Symbol@@@Acc:MGI:3529431]	64	ENSMUST00000102491.3:c.4871C>T	ENSMUSP00000099549.3:p.Ala1624Val	.	.	gatk-mutect	Y	0	0	0	N/A	86	0	'0	86	45	41	1624	NM_172122.2	NP_742120.2	tolerated(0.33)	Crocc
ML63	5	37824276	C	A	A/S	protein_coding	.	.	YES	CCDS19249.1	303	58	.	Gcc/Tcc	missense_variant	3	.	B3	.	.	ENSMUSP00000058354	'1/2	ENSMUST00000063116	Transcript	Y	ENSMUSG00000048450	homeobox, msh-like 1 [Source:MGI Symbol@@@Acc:MGI:97168]	99	ENSMUST00000063116.9:c.58G>T	ENSMUSP00000058354.9:p.Ala20Ser	.	.	gatk-mutect	Y	0	0	0	N/A	63	0	'0	63	27	36	20	NM_010835.2	NP_034965.2	tolerated(0.67)	Msx1
ML353	6	145234351	C	T	E/K	protein_coding	.	.	YES	CCDS20693.1	188	187	.	Gag/Aag	missense_variant	3	4.58	G3	.	TIGRFAM_domain:TIGR00231,Prints_domain:PR00449,Pfam_domain:PF00071,Pfam_domain:PF08477,Pfam_domain:PF00025,Pfam_domain:PF00009,SMART_domains:SM00173,SMART_domains:SM00175,SMART_domains:SM00174,Superfamily_domains:SSF52540	ENSMUSP00000032399	'3/5	ENSMUST00000032399	Transcript	Y	ENSMUSG00000030265	v-Ki-ras2 Kirsten rat sarcoma viral oncogene homolog [Source:MGI Symbol@@@Acc:MGI:96680]	56	ENSMUST00000032399.5:c.187G>A	ENSMUSP00000032399.5:p.Glu63Lys	.	.	gatk-mutect	Y	0	0	0	N/A	106	0	'0	106	38	68	63	NM_021284.6	NP_067259.4	deleterious(0)	Kras
ML358	6	145246771	C	T	G/D	protein_coding	.	.	YES	CCDS20693.1	188	35	.	gGt/gAt	missense_variant	3	4.58	G3	.	TIGRFAM_domain:TIGR00231,Prints_domain:PR00449,Pfam_domain:PF00071,Pfam_domain:PF08477,Pfam_domain:PF00025,SMART_domains:SM00173,SMART_domains:SM00175,SMART_domains:SM00174,Superfamily_domains:SSF52540,Low_complexity_(Seg):Seg	ENSMUSP00000032399	'2/5	ENSMUST00000032399	Transcript	Y	ENSMUSG00000030265	v-Ki-ras2 Kirsten rat sarcoma viral oncogene homolog [Source:MGI Symbol@@@Acc:MGI:96680]	94	ENSMUST00000032399.5:c.35G>A	ENSMUSP00000032399.5:p.Gly12Asp	.	.	gatk-mutect	Y	0	0	0	N/A	329	0	'0	329	120	209	12	NM_021284.6	NP_067259.4	deleterious(0)	Kras
ML30	11	69588388	T	C	F/L	protein_coding	.	.	YES	CCDS36193.1	390	391	.	Ttc/Ctc	missense_variant	3	4.42	B3	.	Prints_domain:PR00386,Pfam_domain:PF00870,Superfamily_domains:SSF49417	ENSMUSP00000104298	'5/11	ENSMUST00000108658	Transcript	Y	ENSMUSG00000059552	transformation related protein 53 [Source:MGI Symbol@@@Acc:MGI:98834]	22	ENSMUST00000108658.3:c.391T>C	ENSMUSP00000104298.3:p.Phe131Leu	.	.	gatk-mutect	Y	0	0	0	N/A	379	0	'0	377	263	114	131	.	.	deleterious(0.01)	Trp53
ML362	11	69589547	GCTGGTCCTTTTCTTGTCCCGGATAGTGGGAACCTT	G	.	protein_coding	.	.	YES	CCDS36193.1	390	?-783	.	.	splice_acceptor_variant,coding_sequence_variant,intron_variant,feature_truncation	2	-0.7	B3	.	.	ENSMUSP00000104298	'8/11	ENSMUST00000108658	Transcript	Y	ENSMUSG00000059552	transformation related protein 53 [Source:MGI Symbol@@@Acc:MGI:98834]	.	ENSMUST00000108658.3:c.774-25_783delCTGGTCCTTTTCTTGTCCCGGATAGTGGGAACCTT	.	.	'7/10	gatk-indelgenotyper	Y	0	0	0	N/A	150	0	'0/0	150	107	43	?-261	.	.	.	Trp53
ML73	11	69588401	C	T	A/V	protein_coding	.	.	YES	CCDS36193.1	390	404	.	gCg/gTg	missense_variant	3	4.42	B3	.	Prints_domain:PR00386,Pfam_domain:PF00870,Superfamily_domains:SSF49417	ENSMUSP00000104298	'5/11	ENSMUST00000108658	Transcript	Y	ENSMUSG00000059552	transformation related protein 53 [Source:MGI Symbol@@@Acc:MGI:98834]	64	ENSMUST00000108658.3:c.404C>T	ENSMUSP00000104298.3:p.Ala135Val	.	.	mutect	Y	0	0	0	N/A	413	0	'0	413	270	143	135	.	.	deleterious(0.03)	Trp53
ML21	X	12048475	G	GGT	.	protein_coding	.	.	YES	CCDS40873.1	1759	3683-3684	.	.	frameshift_variant,feature_elongation	1	.	A1.1	.	.	ENSMUSP00000111175	'8/15	ENSMUST00000115513	Transcript	Y	ENSMUSG00000040363	BCL6 interacting corepressor [Source:MGI Symbol@@@Acc:MGI:1918708]	.	ENSMUST00000115513.2:c.3683_3684insAC	ENSMUSP00000111175.2:p.Glu1229ProfsTer69	.	.	gatk-indelgenotyper	Y	0	0	0	N/A	163	0	'0/0	163	50	113	1228	NM_029510.3	NP_083786.2	.	Bcor
ML43	X	12040487	G	A	R/*	protein_coding	.	.	YES	CCDS40873.1	1759	4651	.	Cga/Tga	stop_gained	1	.	A1.1	.	PROSITE_profiles:PS50088,PROSITE_profiles:PS50297,Pfam_domain:PF00023,Superfamily_domains:SSF48403,SMART_domains:SM00248	ENSMUSP00000111175	'12/15	ENSMUST00000115513	Transcript	Y	ENSMUSG00000040363	BCL6 interacting corepressor [Source:MGI Symbol@@@Acc:MGI:1918708]	.	ENSMUST00000115513.2:c.4651C>T	ENSMUSP00000111175.2:p.Arg1551Ter	.	.	gatk-mutect	Y	0	0	0	N/A	80	0	'0	80	14	66	1551	NM_029510.3	NP_083786.2	.	Bcor
299	X	12048474	C	CG	.	protein_coding	.	.	YES	CCDS40873.1	1759	3684-3685	.	.	frameshift_variant,feature_elongation	1	.	A1.1	.	.	ENSMUSP00000111175	'8/15	ENSMUST00000115513	Transcript	Y	ENSMUSG00000040363	BCL6 interacting corepressor [Source:MGI Symbol@@@Acc:MGI:1918708]	.	ENSMUST00000115513.2:c.3684dupC	ENSMUSP00000111175.2:p.Glu1229ArgfsTer19	.	.	indelgenotyper	Y	0	0	0	N/A	165	0	'0/0	165	54	111	1228-1229	NM_029510.3	NP_083786.2	.	Bcor
88	X	12048327	G	GAC	.	protein_coding	.	.	YES	CCDS40873.1	1759	3831-3832	.	.	frameshift_variant,feature_elongation	1	.	A1.1	.	.	ENSMUSP00000111175	'8/15	ENSMUST00000115513	Transcript	Y	ENSMUSG00000040363	BCL6 interacting corepressor [Source:MGI Symbol@@@Acc:MGI:1918708]	.	ENSMUST00000115513.2:c.3831_3832insGT	ENSMUSP00000111175.2:p.Leu1278ValfsTer20	.	.	indelgenotyper	Y	0	0	0	N/A	144	0	'0/0	144	103	41	1277-1278	NM_029510.3	NP_083786.2	.	Bcor
4242	X	12058550	G	A	T/I	protein_coding	0.232	-1.01998	YES	CCDS40873.1	1759	806	.	aCa/aTa	missense_variant	3	4.03	A1.1	.	.	ENSMUSP00000111175	'4/15	ENSMUST00000115513	Transcript	Y	ENSMUSG00000040363	BCL6 interacting corepressor [Source:MGI Symbol@@@Acc:MGI:1918708]	89	ENSMUST00000115513.2:c.806C>T	ENSMUSP00000111175.2:p.Thr269Ile	.	.	gatk-mutect	Y	0	0	0	N/A	57	0	'0	57	29	28	269	NM_029510.3	NP_083786.2	tolerated(0.06)	Bcor
4242	X	12057624	C	T	A/T	protein_coding	.	.	YES	CCDS40873.1	1759	1732	.	Gcc/Acc	missense_variant	3	.	A1.1	.	Low_complexity_(Seg):Seg	ENSMUSP00000111175	'4/15	ENSMUST00000115513	Transcript	Y	ENSMUSG00000040363	BCL6 interacting corepressor [Source:MGI Symbol@@@Acc:MGI:1918708]	58	ENSMUST00000115513.2:c.1732G>A	ENSMUSP00000111175.2:p.Ala578Thr	.	.	gatk-mutect	Y	0	0	0	N/A	71	0	'0	71	29	42	578	NM_029510.3	NP_083786.2	tolerated(0.47)	Bcor
6066	3	103060270	C	A	Q/K	protein_coding	.	.	YES	CCDS38570.1	189	181	.	Caa/Aaa	missense_variant	3	4.65	F2.2	.	TIGRFAM_domain:TIGR00231,Pfam_domain:PF00071,Pfam_domain:PF08477,Pfam_domain:PF00025,Pfam_domain:PF00009,Prints_domain:PR00449,SMART_domains:SM00173,SMART_domains:SM00175,SMART_domains:SM00174,Superfamily_domains:SSF52540	ENSMUSP00000029445	'3/7	ENSMUST00000029445	Transcript	Y	ENSMUSG00000027852	neuroblastoma ras oncogene [Source:MGI Symbol@@@Acc:MGI:97376]	53	ENSMUST00000029445.6:c.181C>A	ENSMUSP00000029445.6:p.Gln61Lys	.	.	mutect	Y	0	0	0	N/A	81	0	'0	81	52	29	61	NM_010937.2	NP_035067.2	deleterious(0.01)	Nras
4242	11	34267958	A	C	V/G	protein_coding	1.669	-0.509454	YES	.	1828	3611	.	gTg/gGg	missense_variant	3	4.53	A4	.	.	ENSMUSP00000090884	'35/52	ENSMUST00000093193	Transcript	Y	ENSMUSG00000020143	dedicator of cyto-kinesis 2 [Source:MGI Symbol@@@Acc:MGI:2149010]	109	ENSMUST00000093193.5:c.3611T>G	ENSMUSP00000090884.5:p.Val1204Gly	.	.	gatk-mutect	Y	1	0	1	N	508	0	'0	506	287	219	1204	NM_033374.2	NP_203538.2	deleterious(0)	Dock2
299	19	27323216	G	A	E/K	protein_coding	.	.	YES	CCDS29722.1	562	466	.	Gag/Aag	missense_variant	3	4.65	C1	.	Prints_domain:PR00169,Prints_domain:PR01494,Prints_domain:PR01491,Pfam_domain:PF02214,Superfamily_domains:SSF54695	ENSMUSP00000055091	'1/2	ENSMUST00000056708	Transcript	Y	ENSMUSG00000047298	potassium channel, subfamily V, member 2 [Source:MGI Symbol@@@Acc:MGI:2670981]	56	ENSMUST00000056708.3:c.466G>A	ENSMUSP00000055091.3:p.Glu156Lys	.	.	mutect	Y	1	1	0	N	80	0.01	'0	79	43	36	156	NM_183179.1	NP_899002.1	deleterious(0.01)	Kcnv2
299	17	74619819	T	C	L/P	protein_coding	.	.	YES	CCDS37693.1	4854	6818	.	cTg/cCg	missense_variant	3	4.65	E2	.	.	ENSMUSP00000024879	'33/73	ENSMUST00000024879	Transcript	Y	ENSMUSG00000024073	baculoviral IAP repeat-containing 6 [Source:MGI Symbol@@@Acc:MGI:1276108]	98	ENSMUST00000024879.6:c.6818T>C	ENSMUSP00000024879.6:p.Leu2273Pro	.	.	mutect	Y	0	0	0	N/A	78	0	'0	78	36	42	2273	NM_007566.2	NP_031592.3	deleterious(0.01)	Birc6
299	7	78460326	C	T	A/T	protein_coding	.	.	YES	CCDS21371.1	825	1159	.	Gcc/Acc	missense_variant	3	4.41	D2	.	Pfam_domain:PF07679,Superfamily_domains:SSF48726	ENSMUSP00000037909	'8/17	ENSMUST00000039431	Transcript	Y	ENSMUSG00000059146	neurotrophic tyrosine kinase, receptor, type 3 [Source:MGI Symbol@@@Acc:MGI:97385]	58	ENSMUST00000039431.7:c.1159G>A	ENSMUSP00000037909.7:p.Ala387Thr	.	.	mutect	Y	0	0	0	N/A	135	0	'0	135	100	35	387	NM_008746.5	NP_032772.3	tolerated(0.48)	Ntrk3
299	8	122908752	C	T	G/R	protein_coding	.	.	YES	CCDS40507.2	2643	142	.	Ggg/Agg	missense_variant	3	3.54	E1	.	.	ENSMUSP00000095939	'3/12	ENSMUST00000098334	Transcript	Y	ENSMUSG00000035569	ankyrin repeat domain 11 [Source:MGI Symbol@@@Acc:MGI:1924337]	125	ENSMUST00000098334.5:c.142G>A	ENSMUSP00000095939.5:p.Gly48Arg	.	.	mutect	Y	0	0	0	N/A	221	0	'0	221	113	108	48	NM_001081379.2	NP_001074848.2	deleterious(0.05)	Ankrd11
299	10	80008425	C	T	R/C	protein_coding	.	.	YES	CCDS24004.1	2159	4240	.	Cgc/Tgc	missense_variant	3	0.019	C1	.	.	ENSMUSP00000115111	'30/47	ENSMUST00000132517	Transcript	Y	ENSMUSG00000035722	ATP-binding cassette, sub-family A (ABC1), member 7 [Source:MGI Symbol@@@Acc:MGI:1351646]	180	ENSMUST00000132517.1:c.4240C>T	ENSMUSP00000115111.1:p.Arg1414Cys	.	.	mutect	Y	0	0	0	N/A	72	0	'0	72	52	20	1414	.	.	tolerated(0.08)	Abca7
299	13	70601097	C	A	R/L	protein_coding	.	.	YES	CCDS49309.1	2241	5927	.	cGc/cTc	missense_variant	3	4.17	C1	.	.	ENSMUSP00000036482	'14/19	ENSMUST00000043493	Transcript	Y	ENSMUSG00000034525	cDNA sequence BC018507 [Source:MGI Symbol@@@Acc:MGI:2385865]	102	ENSMUST00000043493.5:c.5927G>T	ENSMUSP00000036482.5:p.Arg1976Leu	.	.	mutect	Y	0	0	0	N/A	28	0	'0	28	24	4	1976	NM_144837.3	NP_659086.2	deleterious(0)	BC018507
299	4	86576310	T	C	L/P	protein_coding	.	.	YES	CCDS18306.1	313	392	.	cTg/cCg	missense_variant	3	4.19	C4	.	Pfam_domain:PF04670,Pfam_domain:PF00071,Pfam_domain:PF00025,Superfamily_domains:SSF52540	ENSMUSP00000088591	'1/1	ENSMUST00000091064	Transcript	Y	ENSMUSG00000070934	Ras-related GTP binding A [Source:MGI Symbol@@@Acc:MGI:1915691]	98	ENSMUST00000091064.6:c.392T>C	ENSMUSP00000088591.6:p.Leu131Pro	.	.	mutect	Y	0	0	0	N/A	200	0	'0	199	101	98	131	NM_178376.3	NP_848463.1	deleterious(0)	Rraga
299	5	135386855	C	A	S/I	protein_coding	.	.	YES	CCDS51662.1	1200	1166	.	aGc/aTc	missense_variant	3	.	G2	.	PROSITE_profiles:PS50324	ENSMUSP00000106801	'5/13	ENSMUST00000111171	Transcript	Y	ENSMUSG00000053293	nuclear pore membrane protein 121 [Source:MGI Symbol@@@Acc:MGI:2137624]	142	ENSMUST00000111171.2:c.1166G>T	ENSMUSP00000106801.2:p.Ser389Ile	.	.	mutect	Y	0	0	0	N/A	272	0	'0	272	152	120	389	NM_148932.2	NP_683734.2	deleterious(0)	Pom121
299	12	108158320	C	T	R/Q	protein_coding	.	.	YES	CCDS26159.1	594	374	.	cGa/cAa	missense_variant	3	5.79	F1	.	Pfam_domain:PF00856,Superfamily_domains:SSF82199	ENSMUSP00000066413	'5/13	ENSMUST00000071095	Transcript	Y	ENSMUSG00000056770	SET domain containing 3 [Source:MGI Symbol@@@Acc:MGI:1289184]	43	ENSMUST00000071095.7:c.374G>A	ENSMUSP00000066413.7:p.Arg125Gln	.	.	mutect	Y	0	0	0	N/A	566	0	'0	565	216	349	125	NM_028262.3	NP_082538.2	tolerated(0.12)	Setd3
4242	5	90550205	C	T	R/*	protein_coding	.	.	YES	CCDS39141.1	608	1465	.	Cga/Tga	stop_gained	1	1.04	E1	.	Pfam_domain:PF00273,PIRSF_domain:PIRSF002520,SMART_domains:SM00103,Superfamily_domains:SSF48552	ENSMUSP00000108804	'12/15	ENSMUST00000113179	Transcript	Y	ENSMUSG00000029369	afamin [Source:MGI Symbol@@@Acc:MGI:2429409]	.	ENSMUST00000113179.2:c.1465C>T	ENSMUSP00000108804.2:p.Arg489Ter	.	.	gatk-mutect	Y	0	0	0	N/A	193	0	'0	193	111	82	489	NM_145146.2	NP_660128.2	.	Afm
4242	12	40844404	G	GGTGCCC	-/VP	protein_coding	.	.	YES	CCDS25895.1	1978	5676-5677	.	-/GTGCCC	inframe_insertion	3	-0.49	B1	.	PROSITE_profiles:PS50099,Low_complexity_(Seg):Seg	ENSMUSP00000047387	'53/53	ENSMUST00000037488	Transcript	Y	ENSMUSG00000035954	dedicator of cytokinesis 4 [Source:MGI Symbol@@@Acc:MGI:1918006]	.	ENSMUST00000037488.6:c.5676_5677insGTGCCC	ENSMUSP00000047387.6:p.Pro1892_Val1893insValPro	.	.	gatk-indelgenotyper	Y	0	0	0	N/A	51	0	'0/0	51	14	37	1892-1893	NM_172803.2	NP_766391.2	.	Dock4
4242	2	138280398	T	G	V/G	protein_coding	6.038	0.375343	YES	CCDS16798.1	530	467	.	gTg/gGg	missense_variant	3	4.65	F3	.	PROSITE_profiles:PS50097,Pfam_domain:PF00651,SMART_domains:SM00225,Superfamily_domains:SSF54695	ENSMUSP00000074864	'3/4	ENSMUST00000075410	Transcript	Y	ENSMUSG00000062098	BTB (POZ) domain containing 3 [Source:MGI Symbol@@@Acc:MGI:2385155]	109	ENSMUST00000075410.4:c.467T>G	ENSMUSP00000074864.4:p.Val156Gly	.	.	gatk-mutect	Y	0	0	0	N/A	261	0	'0	261	122	139	156	NM_145534.2	NP_663509.2	deleterious(0)	Btbd3
4242	10	78748361	G	A	P/S	protein_coding	2.537	-0.307248	YES	CCDS48614.1	499	1141	.	Cct/Tct	missense_variant	3	3.16	C1	.	Pfam_domain:PF03148	ENSMUSP00000101022	'6/7	ENSMUST00000105383	Transcript	Y	ENSMUSG00000078442	coiled-coil domain containing 105 [Source:MGI Symbol@@@Acc:MGI:1918226]	74	ENSMUST00000105383.2:c.1141C>T	ENSMUSP00000101022.2:p.Pro381Ser	.	.	gatk-mutect	Y	0	0	0	N/A	299	0	'0	299	183	116	381	NM_027630.1	NP_081906.1	deleterious(0)	Ccdc105
4242	4	11780099	C	G	T/S	protein_coding	3.866	-0.028868	YES	CCDS17972.1	827	155	.	aCc/aGc	missense_variant	3	2.28	A1	.	SMART_domains:SM00112,Superfamily_domains:SSF49313	ENSMUSP00000029871	'4/18	ENSMUST00000029871	Transcript	Y	ENSMUSG00000028217	cadherin 17 [Source:MGI Symbol@@@Acc:MGI:1095414]	58	ENSMUST00000029871.5:c.155C>G	ENSMUSP00000029871.5:p.Thr52Ser	.	.	gatk-mutect	Y	0	0	0	N/A	102	0	'0	102	54	48	52	NM_019753.4	NP_062727.1	tolerated(0.37)	Cdh17
4242	19	42604857	G	A	H/Y	protein_coding	0.528	-0.859073	YES	CCDS50441.1	758	874	.	Cac/Tac	missense_variant	3	3.19	C3	.	.	ENSMUSP00000125803	'6/15	ENSMUST00000164786	Transcript	Y	ENSMUSG00000025185	lysyl oxidase-like 4 [Source:MGI Symbol@@@Acc:MGI:1914823]	83	ENSMUST00000164786.1:c.874C>T	ENSMUSP00000125803.1:p.His292Tyr	.	.	mutect	Y	0	0	0	N/A	78	0	'0	78	40	38	292	.	.	deleterious(0.04)	Loxl4
4242	1	34302863	A	G	K/R	protein_coding	.	.	YES	CCDS35534.1	7393	21626	.	aAg/aGg	missense_variant	3	4.54	B	.	.	ENSMUSP00000095392	'96/98	ENSMUST00000097785	Transcript	Y	ENSMUSG00000026131	dystonin [Source:MGI Symbol@@@Acc:MGI:104627]	26	ENSMUST00000097785.3:c.21626A>G	ENSMUSP00000095392.2:p.Lys7209Arg	.	.	gatk-mutect	Y	0	0	0	N/A	129	0	'0	129	70	59	7209	NM_134448.2	NP_604443.2	.	Dst
4242	17	45568375	T	TGCC	Q/RQ	protein_coding	.	.	YES	CCDS28812.1	724	1918-1919	.	cag/cGGCag	inframe_insertion	3	.	B3	.	Pfam_domain:PF00183,PIRSF_domain:PIRSF002583,Superfamily_domains:SSF110942	ENSMUSP00000024739	'10/11	ENSMUST00000024739	Transcript	Y	ENSMUSG00000023944	heat shock protein 90 alpha (cytosolic), class B member 1 [Source:MGI Symbol@@@Acc:MGI:96247]	.	ENSMUST00000024739.7:c.1916_1918dupGGC	ENSMUSP00000024739.7:p.Arg639_Gln640insArg	.	.	gatk-indelgenotyper	Y	0	0	0	N/A	242	0	'0/0	242	117	125	640	NM_008302.3	NP_032328.2	.	Hsp90ab1
4242	17	45568364	C	CCT	.	protein_coding	.	.	YES	CCDS28812.1	724	1929-1930	.	.	frameshift_variant,feature_elongation	1	.	B3	.	Pfam_domain:PF00183,PIRSF_domain:PIRSF002583,Superfamily_domains:SSF110942	ENSMUSP00000024739	'10/11	ENSMUST00000024739	Transcript	Y	ENSMUSG00000023944	heat shock protein 90 alpha (cytosolic), class B member 1 [Source:MGI Symbol@@@Acc:MGI:96247]	.	ENSMUST00000024739.7:c.1928_1929dupAG	ENSMUSP00000024739.7:p.Ala644ArgfsTer41	.	.	gatk-indelgenotyper	Y	0	0	0	N/A	243	0	'0/0	243	131	112	643-644	NM_008302.3	NP_032328.2	.	Hsp90ab1
4242	5	77407551	G	A	T/I	protein_coding	7.277	0.608348	YES	CCDS51530.1	313	464	.	aCc/aTc	missense_variant	3	3.46	C3.3	.	Pfam_domain:PF07648,Pfam_domain:PF00050,PIRSF_domain:PIRSF018239,SMART_domains:SM00280,Superfamily_domains:SSF100895	ENSMUSP00000128318	'1/6	ENSMUST00000163898	Transcript	Y	ENSMUSG00000036256	insulin-like growth factor binding protein 7 [Source:MGI Symbol@@@Acc:MGI:1352480]	89	ENSMUST00000163898.1:c.464C>T	ENSMUSP00000128318.1:p.Thr155Ile	.	.	mutect	Y	0	0	0	N/A	9	0	'0	9	7	2	155	NM_001159518.1	NP_001152990.1	deleterious(0.05)	Igfbp7
4242	X	74022612	G	A	P/L	protein_coding	.	.	YES	CCDS53105.1	750	593	.	cCg/cTg	missense_variant	3	2.32	A7.3	.	Superfamily_domains:SSF56112	ENSMUSP00000033769	'5/15	ENSMUST00000033769	Transcript	Y	ENSMUSG00000031392	interleukin-1 receptor-associated kinase 1 [Source:MGI Symbol@@@Acc:MGI:107420]	98	ENSMUST00000033769.8:c.593C>T	ENSMUSP00000033769.8:p.Pro198Leu	.	.	gatk-mutect	Y	0	0	0	N/A	182	0	'0	182	8	174	198	NM_001177973.1	NP_001171444.1	deleterious(0)	Irak1
4242	4	63171423	G	GGGGCCTCCACCCGGC	P/PPGGGP	protein_coding	.	.	YES	CCDS18249.1	642	179-180	.	ccc/ccGCCGGGTGGAGGCCCc	inframe_insertion	3	-2.45	B3	.	PROSITE_profiles:PS50067,Pfam_domain:PF00225,Superfamily_domains:SSF52540,SMART_domains:SM00129	ENSMUSP00000030042	'4/19	ENSMUST00000030042	Transcript	Y	ENSMUSG00000028357	kinesin family member 12 [Source:MGI Symbol@@@Acc:MGI:1098232]	.	ENSMUST00000030042.2:c.179_180insGCCGGGTGGAGGCCC	ENSMUSP00000030042.2:p.Pro60_Asp61insProGlyGlyGlyPro	.	.	gatk-indelgenotyper	Y	0	0	0	N/A	63	0	'0/0	63	28	35	60	NM_010616.2	NP_034746.1	.	Kif12
4242	3	60615689	G	A	A/T	protein_coding	.	.	YES	CCDS17376.1	381	874	.	Gca/Aca	missense_variant	3	2.94	D	.	.	ENSMUSP00000096686	'6/10	ENSMUST00000099087	Transcript	Y	ENSMUSG00000027763	muscleblind-like 1 (Drosophila) [Source:MGI Symbol@@@Acc:MGI:1928482]	58	ENSMUST00000099087.2:c.874G>A	ENSMUSP00000096686.2:p.Ala292Thr	.	.	gatk-mutect	Y	0	0	0	N/A	84	0	'0	84	56	28	292	NM_001253713.1|NM_001253708.1|NM_001253709.1|NM_020007.3	NP_001240637.1|NP_001240637.1|NP_001240638.1|NP_001240638.1|NP_001240639.1|NP_001240642.1|NP_064391.2	tolerated(0.57)	Mbnl1
4242	13	73328436	A	G	V/A	protein_coding	.	.	YES	CCDS26630.1	116	11	.	gTg/gCg	missense_variant	3	.	C1	.	PIRSF_domain:PIRSF016564	ENSMUSP00000022097	'1/4	ENSMUST00000022097	Transcript	Y	ENSMUSG00000021606	NADH dehydrogenase (ubiquinone) Fe-S protein 6 [Source:MGI Symbol@@@Acc:MGI:107932]	64	ENSMUST00000022097.5:c.11T>C	ENSMUSP00000022097.5:p.Val4Ala	.	.	gatk-mutect	Y	0	0	0	N/A	27	0	'0	27	6	21	4	NM_010888.2	NP_035018.1	tolerated(0.65)	Ndufs6
4242	6	51451093	G	C	A/P	protein_coding	1.248	-0.619513	YES	CCDS20134.1	660	634	.	Gcg/Ccg	missense_variant	3	0.319	B3	.	.	ENSMUSP00000005103	'2/4	ENSMUST00000005103	Transcript	Y	ENSMUSG00000029832	nuclear factor, erythroid derived 2, like 3 [Source:MGI Symbol@@@Acc:MGI:1339958]	27	ENSMUST00000005103.5:c.634G>C	ENSMUSP00000005103.5:p.Ala212Pro	.	.	gatk-mutect	Y	0	0	0	N/A	77	0	'0	77	32	45	212	NM_010903.1	NP_035033.1	tolerated(0.09)	Nfe2l3
4242	3	59209659	G	A	R/W	protein_coding	0.55	-0.84966	YES	CCDS17372.1	337	697	.	Cgg/Tgg	missense_variant	3	3.37	D	.	Transmembrane_helices:Tmhmm,PROSITE_profiles:PS50262,Pfam_domain:PF00001,Superfamily_domains:SSF81321	ENSMUSP00000044730	'2/2	ENSMUST00000040622	Transcript	Y	ENSMUSG00000036362	purinergic receptor P2Y, G-protein coupled 13 [Source:MGI Symbol@@@Acc:MGI:1921441]	101	ENSMUST00000040622.1:c.697C>T	ENSMUSP00000044730.1:p.Arg233Trp	.	.	gatk-mutect	Y	0	0	0	N/A	156	0	'0	156	88	68	233	NM_028808.3	NP_083084.2	deleterious(0)	P2ry13
4242	1	149901132	C	T	E/K	protein_coding	.	.	YES	CCDS15352.1	748	346	.	Gag/Aag	missense_variant	3	4.46	G1	.	Superfamily_domains:SSF49562,SMART_domains:SM00239	ENSMUSP00000070868	'5/18	ENSMUST00000070200	Transcript	Y	ENSMUSG00000056220	phospholipase A2, group IVA (cytosolic, calcium-dependent) [Source:MGI Symbol@@@Acc:MGI:1195256]	56	ENSMUST00000070200.8:c.346G>A	ENSMUSP00000070868.8:p.Glu116Lys	.	.	gatk-mutect	Y	0	0	0	N/A	296	0	'0	296	169	127	116	NM_008869.3	NP_032895.1	tolerated(0.75)	Pla2g4a
4242	1	53207367	C	T	G/R	protein_coding	.	.	YES	CCDS14951.1	917	1012	.	Gga/Aga	missense_variant	3	4.29	C1.1	.	Superfamily_domains:SSF54211	ENSMUSP00000027267	'9/13	ENSMUST00000027267	Transcript	Y	ENSMUSG00000026098	postmeiotic segregation increased 1 (S. cerevisiae) [Source:MGI Symbol@@@Acc:MGI:1202302]	125	ENSMUST00000027267.7:c.1012G>A	ENSMUSP00000027267.7:p.Gly338Arg	.	.	gatk-mutect	Y	0	0	0	N/A	116	0	'0	116	51	65	338	NM_153556.1	NP_705784.1	deleterious(0)	Pms1
4242	9	108559361	C	T	Q/*	protein_coding	.	.	YES	CCDS52927.1	777	2257	.	Cag/Tag	stop_gained	1	2.19	F2	.	Pfam_domain:PF12012	ENSMUSP00000006851	'11/11	ENSMUST00000006851	Transcript	Y	ENSMUSG00000006673	glutamine-rich 1 [Source:MGI Symbol@@@Acc:MGI:1916482]	.	ENSMUST00000006851.8:c.2257C>T	ENSMUSP00000006851.8:p.Gln753Ter	.	.	mutect	Y	0	0	0	N/A	225	0	'0	225	50	175	753	NM_001114119.1	NP_001107591.1	.	Qrich1
4242	5	129022093	AAAAC	A	.	protein_coding	.	.	YES	CCDS19693.1	216	339-342	.	.	frameshift_variant,feature_truncation	1	0.103	G1.3	.	TIGRFAM_domain:TIGR00231,Prints_domain:PR00449,Pfam_domain:PF00071,Pfam_domain:PF08477,Pfam_domain:PF00025,Superfamily_domains:SSF52540,SMART_domains:SM00173,SMART_domains:SM00175,SMART_domains:SM00174,SMART_domains:SM00176	ENSMUSP00000106975	'4/6	ENSMUST00000111343	Transcript	Y	ENSMUSG00000029430	RAN, member RAS oncogene family [Source:MGI Symbol@@@Acc:MGI:1333112]	.	ENSMUST00000111343.1:c.339_342delAAAC	ENSMUSP00000106975.1:p.Asn114SerfsTer17	.	.	gatk-indelgenotyper	Y	0	0	0	N/A	164	0	'0/0	164	93	71	113-114	.	.	.	Ran
4242	2	152093547	C	T	L/F	protein_coding	2.988	-0.208797	YES	CCDS50750.1	311	619	.	Ctc/Ttc	missense_variant	3	1.95	G3	.	PROSITE_profiles:PS50157,Superfamily_domains:SSF57667,SMART_domains:SM00355	ENSMUSP00000066280	'2/2	ENSMUST00000064061	Transcript	Y	ENSMUSG00000060257	scratch homolog 2, zinc finger protein (Drosophila) [Source:MGI Symbol@@@Acc:MGI:2139287]	22	ENSMUST00000064061.3:c.619C>T	ENSMUSP00000066280.3:p.Leu207Phe	.	.	gatk-mutect	Y	0	0	0	N/A	86	0	'0	86	59	27	207	NM_001160410.1	NP_001153882.1	deleterious(0.01)	Scrt2
4242	15	102154269	T	C	M/T	protein_coding	3.591	-0.083539	YES	CCDS27872.1	525	341	.	aTg/aCg	missense_variant	3	.	F2	.	.	ENSMUSP00000023806	'5/15	ENSMUST00000023806	Transcript	Y	ENSMUSG00000023045	sterol O-acyltransferase 2 [Source:MGI Symbol@@@Acc:MGI:1332226]	81	ENSMUST00000023806.6:c.341T>C	ENSMUSP00000023806.6:p.Met114Thr	.	.	gatk-mutect	Y	0	0	0	N/A	462	0	'0	462	295	167	114	NM_146064.1	NP_666176.1	deleterious(0.01)	Soat2
6066	1	150412897	G	A	V/M	protein_coding	.	.	YES	CCDS35734.2	2431	1726	.	Gtg/Atg	missense_variant	3	4.35	G1	.	Coiled-coils_(Ncoils):ncoils	ENSMUSP00000117616	'15/52	ENSMUST00000124973	Transcript	Y	ENSMUSG00000006005	translocated promoter region [Source:MGI Symbol@@@Acc:MGI:1922066]	21	ENSMUST00000124973.2:c.1726G>A	ENSMUSP00000117616.2:p.Val576Met	.	.	mutect	Y	0	0	0	N/A	40	0	'0	40	31	9	576	NM_133780.3	NP_598541.3	tolerated(0.16)	Tpr
6066	5	73012300	G	A	G/R	protein_coding	.	.	YES	CCDS19336.1	437	1267	.	Ggg/Agg	missense_variant	3	1.58	C3.2	.	.	ENSMUSP00000031127	'3/3	ENSMUST00000031127	Transcript	Y	ENSMUSG00000029219	solute carrier family 10 (sodium/bile acid cotransporter family), member 4 [Source:MGI Symbol@@@Acc:MGI:3606480]	125	ENSMUST00000031127.7:c.1267G>A	ENSMUSP00000031127.7:p.Gly423Arg	.	.	mutect	Y	0	0	0	N/A	111	0	'0	111	22	89	423	NM_173403.2	NP_775579.2	tolerated(0.45)	Slc10a4
6066	11	98453248	G	A	R/H	protein_coding	.	.	YES	CCDS25351.1	535	878	.	cGc/cAc	missense_variant	3	2.45	D	.	PROSITE_profiles:PS50003,Pfam_domain:PF00169,SMART_domains:SM00233,Superfamily_domains:SSF50729	ENSMUSP00000019456	'8/15	ENSMUST00000019456	Transcript	Y	ENSMUSG00000019312	growth factor receptor bound protein 7 [Source:MGI Symbol@@@Acc:MGI:102683]	29	ENSMUST00000019456.4:c.878G>A	ENSMUSP00000019456.4:p.Arg293His	.	.	mutect	Y	0	0	0	N/A	247	0	'0	247	96	151	293	NM_010346.2	NP_034476.1	deleterious(0)	Grb7
6066	1	68040416	A	C	D/E	protein_coding	.	.	YES	CCDS48285.1	1292	3504	.	gaT/gaG	missense_variant	3	3.4	C3	.	PIRSF_domain:PIRSF000619	ENSMUSP00000114123	'27/27	ENSMUST00000121473	Transcript	Y	ENSMUSG00000062209	v-erb-a erythroblastic leukemia viral oncogene homolog 4 (avian) [Source:MGI Symbol@@@Acc:MGI:104771]	45	ENSMUST00000121473.1:c.3504T>G	ENSMUSP00000114123.1:p.Asp1168Glu	.	.	mutect	Y	0	0	0	N/A	60	0	'0	60	10	50	1168	NM_010154.1	NP_034284.1	tolerated(0.37)	Erbb4
6066	2	93813813	C	T	G/D	protein_coding	.	.	YES	CCDS16456.1	718	122	.	gGc/gAc	missense_variant	3	4.13	E1	.	Transmembrane_helices:Tmhmm	ENSMUSP00000028623	'2/14	ENSMUST00000028623	Transcript	Y	ENSMUSG00000027198	exostoses (multiple) 2 [Source:MGI Symbol@@@Acc:MGI:108050]	94	ENSMUST00000028623.6:c.122G>A	ENSMUSP00000028623.6:p.Gly41Asp	.	.	mutect	Y	0	0	0	N/A	160	0	'0	160	85	75	41	NM_010163.3	NP_034293.2	tolerated(0.21)	Ext2
6066	3	138104958	T	A	T/S	protein_coding	.	.	YES	CCDS51080.1	909	1894	.	Act/Tct	missense_variant	3	4.31	G3	.	PROSITE_profiles:PS51211	ENSMUSP00000096179	'15/20	ENSMUST00000098580	Transcript	Y	ENSMUSG00000028158	microsomal triglyceride transfer protein [Source:MGI Symbol@@@Acc:MGI:106926]	58	ENSMUST00000098580.2:c.1894A>T	ENSMUSP00000096179.2:p.Thr632Ser	.	.	mutect	Y	0	0	0	N/A	46	0	'0	46	21	25	632	NM_001163457.1	NP_001156929.1	tolerated(1)	Mttp
6066	5	124761080	C	T	R/*	protein_coding	.	.	YES	CCDS51649.1	4591	3343	.	Cga/Tga	stop_gained	1	1.45	F	.	.	ENSMUSP00000062995	'20/79	ENSMUST00000058440	Transcript	Y	ENSMUSG00000038011	dynein, axonemal, heavy chain 10 [Source:MGI Symbol@@@Acc:MGI:1860299]	.	ENSMUST00000058440.8:c.3343C>T	ENSMUSP00000062995.8:p.Arg1115Ter	rs222717429	.	mutect	Y	0	0	0	N/A	122	0	'0	122	48	74	1115	NM_019536.1	NP_062409.1	.	Dnahc10
6066	2	153151105	G	A	D/N	protein_coding	.	.	YES	CCDS38284.1	524	1531	.	Gac/Aac	missense_variant	3	0.699	H1	.	PROSITE_profiles:PS50011,Superfamily_domains:SSF56112,SMART_domains:SM00220	ENSMUSP00000003370	'13/13	ENSMUST00000003370	Transcript	Y	ENSMUSG00000003283	hemopoietic cell kinase [Source:MGI Symbol@@@Acc:MGI:96052]	23	ENSMUST00000003370.7:c.1531G>A	ENSMUSP00000003370.7:p.Asp511Asn	.	.	mutect	Y	0	0	0	N/A	166	0	'0	166	28	138	511	NM_010407.4|NM_001172117.1	NP_001165588.1|NP_034537.2|NP_034537.2	deleterious(0.02)	Hck
218	6	48044434	C	T	A/T	protein_coding	.	.	YES	CCDS39477.1	885	385	.	Gcc/Acc	missense_variant	3	2.91	B2.3	.	.	ENSMUSP00000110230	'2/6	ENSMUST00000114583	Transcript	Y	ENSMUSG00000071477	zinc finger protein 777 [Source:MGI Symbol@@@Acc:MGI:1919556]	58	ENSMUST00000114583.1:c.385G>A	ENSMUSP00000110230.1:p.Ala129Thr	.	.	mutect	Y	0	0	0	N/A	74	0	'0	74	34	40	129	NM_001081382.1	NP_001074851.1	tolerated(0.12)	Zfp777
218	3	107458694	G	A	A/V	protein_coding	.	.	YES	CCDS17738.1	628	197	.	gCg/gTg	missense_variant	3	2.27	F2.3	.	Pfam_domain:PF02214,SMART_domains:SM00225,Superfamily_domains:SSF54695	ENSMUSP00000009617	'1/4	ENSMUST00000009617	Transcript	Y	ENSMUSG00000027895	potassium voltage gated channel, Shaw-related subfamily, member 4 [Source:MGI Symbol@@@Acc:MGI:96670]	64	ENSMUST00000009617.8:c.197C>T	ENSMUSP00000009617.8:p.Ala66Val	.	.	mutect	Y	0	0	0	N/A	72	0	'0	72	50	22	66	NM_145922.2	NP_666034.1	deleterious(0.01)	Kcnc4
218	1	32333510	G	T	L/F	protein_coding	.	.	YES	CCDS14861.1	349	264	.	ttG/ttT	missense_variant	3	1.97	B	.	Pfam_domain:PF00013,Superfamily_domains:SSF54791,SMART_domains:SM00322,PROSITE_profiles:PS50084	ENSMUSP00000027226	'3/9	ENSMUST00000027226	Transcript	Y	ENSMUSG00000026058	KH domain containing, RNA binding, signal transduction associated 2 [Source:MGI Symbol@@@Acc:MGI:2159649]	22	ENSMUST00000027226.5:c.264G>T	ENSMUSP00000027226.5:p.Leu88Phe	rs32790089	.	mutect	Y	0	0	0	N/A	57	0	'0	57	31	26	88	NM_133235.2	NP_573498.1	tolerated(0.08)	Khdrbs2
218	19	46551671	C	T	V/M	protein_coding	.	.	YES	CCDS38010.1	182	166	.	Gtg/Atg	missense_variant	3	3.55	C3	.	TIGRFAM_domain:TIGR00231,Prints_domain:PR00328,Prints_domain:PR00449,Pfam_domain:PF00025,Pfam_domain:PF09439,Pfam_domain:PF00503,Pfam_domain:PF04670,Pfam_domain:PF00071,Pfam_domain:PF08477,Pfam_domain:PF00009,Superfamily_domains:SSF52540,SMART_domains:SM0	ENSMUSP00000026009	'3/6	ENSMUST00000026009	Transcript	Y	ENSMUSG00000025035	ADP-ribosylation factor-like 3 [Source:MGI Symbol@@@Acc:MGI:1929699]	21	ENSMUST00000026009.8:c.166G>A	ENSMUSP00000026009.8:p.Val56Met	.	.	mutect	Y	1	0	1	N	97	0.01	'0	96	21	75	56	NM_019718.2	NP_062692.1	tolerated(0.19)	Arl3
218	1	87099522	T	A	Y/F	protein_coding	.	.	YES	CCDS35650.1	554	1034	.	tAc/tTc	missense_variant	3	.	C5	.	Pfam_domain:PF00245,SMART_domains:SM00098,Superfamily_domains:SSF53649	ENSMUSP00000108895	'9/11	ENSMUST00000113270	Transcript	Y	ENSMUSG00000079440	alkaline phosphatase, intestinal [Source:MGI Symbol@@@Acc:MGI:1924018]	22	ENSMUST00000113270.2:c.1034A>T	ENSMUSP00000108895.2:p.Tyr345Phe	.	.	mutect	Y	0	0	0	N/A	186	0	'0	186	86	100	345	NM_001081082.2	NP_001074551.1	tolerated(0.6)	Alpi
218	8	26110811	A	T	F/Y	protein_coding	.	.	YES	CCDS22206.1	718	68	.	tTt/tAt	missense_variant	3	4.36	A2	.	Pfam_domain:PF05622,Superfamily_domains:SSF116907	ENSMUSP00000046788	'2/22	ENSMUST00000037182	Transcript	Y	ENSMUSG00000037234	hook homolog 3 (Drosophila) [Source:MGI Symbol@@@Acc:MGI:2443554]	22	ENSMUST00000037182.7:c.68T>A	ENSMUSP00000046788.7:p.Phe23Tyr	.	.	mutect	Y	0	0	0	N/A	99	0	'0	99	26	73	23	NM_207659.3	NP_997542.1	deleterious(0.02)	Hook3
218	5	21303275	C	T	A/T	protein_coding	.	.	YES	CCDS51427.1	977	1774	.	Gcc/Acc	missense_variant	3	0.863	A3	.	Coiled-coils_(Ncoils):ncoils	ENSMUSP00000110900	'14/19	ENSMUST00000115245	Transcript	Y	ENSMUSG00000064280	coiled-coil domain containing 146 [Source:MGI Symbol@@@Acc:MGI:1922422]	58	ENSMUST00000115245.1:c.1774G>A	ENSMUSP00000110900.1:p.Ala592Thr	.	.	mutect	Y	0	0	0	N/A	297	0	'0	297	60	237	592	NM_029195.1	NP_083471.1	tolerated(0.4)	Ccdc146
218	14	75125221	T	C	T/A	protein_coding	.	.	YES	CCDS49539.1	638	868	.	Acc/Gcc	missense_variant	3	.	D3	.	PROSITE_profiles:PS50325,Low_complexity_(Seg):Seg	ENSMUSP00000022574	'4/10	ENSMUST00000022574	Transcript	Y	ENSMUSG00000021997	leucine rich repeat containing 63 [Source:MGI Symbol@@@Acc:MGI:1918109]	58	ENSMUST00000022574.4:c.868A>G	ENSMUSP00000022574.3:p.Thr290Ala	.	.	mutect	Y	0	0	0	N/A	31	0	'0	31	4	27	290	NM_027581.1	NP_081857.1	tolerated(0.52)	Lrrc63
219	8	57837287	C	T	R/Q	protein_coding	.	.	YES	.	417	719	.	cGa/cAa	missense_variant	3	0.167	B2	.	Superfamily_domains:SSF53448	ENSMUSP00000096353	'5/8	ENSMUST00000098757	Transcript	Y	ENSMUSG00000096914	UDP-N-acetyl-alpha-D-galactosamine:polypeptide N-acetylgalactosaminyltransferase-like 6 [Source:MGI Symbol@@@Acc:MGI:1913581]	43	ENSMUST00000098757.3:c.718G>A	ENSMUSP00000096353.3:p.Arg240Gln	.	.	mutect	Y	0	0	0	N/A	69	0	'0	69	45	24	240	NM_175032.3	NP_778197.2	tolerated(0.13)	Galntl6
219	3	144957179	T	G	E/D	protein_coding	.	.	YES	CCDS38661.1	925	1908	.	gaA/gaC	missense_variant	3	5.71	H2	.	TIGRFAM_domain:TIGR00868,Pfam_domain:PF09315	ENSMUSP00000029923	'11/14	ENSMUST00000029923	Transcript	Y	ENSMUSG00000068547	chloride channel calcium activated 6 [Source:MGI Symbol@@@Acc:MGI:2139744]	45	ENSMUST00000029923.6:c.1908A>C	ENSMUSP00000029923.6:p.Glu636Asp	.	.	mutect	Y	0	0	0	N/A	385	0	'0	385	202	183	636	NM_207208.3	NP_997091.3	deleterious(0.01)	Clca6
219	12	81315710	C	T	V/M	protein_coding	.	.	YES	CCDS36485.1	928	334	.	Gtg/Atg	missense_variant	3	1.42	D1	.	TIGRFAM_domain:TIGR00845,Pfam_domain:PF01699	ENSMUSP00000138735	'2/8	ENSMUST00000182208	Transcript	Y	ENSMUSG00000079055	solute carrier family 8 (sodium/calcium exchanger), member 3 [Source:MGI Symbol@@@Acc:MGI:107976]	21	ENSMUST00000182208.1:c.334G>A	ENSMUSP00000138735.1:p.Val112Met	.	.	mutect	Y	0	0	0	N/A	127	0	'0	127	72	55	112	NM_080440.3	NP_536688.2	deleterious(0)	Slc8a3
219	6	107568260	G	A	E/K	protein_coding	.	.	YES	CCDS20399.1	716	1018	.	Gaa/Aaa	missense_variant	3	4.65	E1	.	SMART_domains:SM00369,Superfamily_domains:SSF52058	ENSMUSP00000037096	'2/2	ENSMUST00000049285	Transcript	Y	ENSMUSG00000034648	leucine rich repeat protein 1, neuronal [Source:MGI Symbol@@@Acc:MGI:106038]	56	ENSMUST00000049285.8:c.1018G>A	ENSMUSP00000037096.8:p.Glu340Lys	.	.	mutect	Y	0	0	0	N/A	277	0	'0	277	155	122	340	NM_008516.4	NP_032542.1	tolerated(0.14)	Lrrn1
219	11	103504283	T	G	Q/H	protein_coding	.	.	YES	.	3215	315	.	caA/caC	missense_variant	3	.	E1	.	.	ENSMUSP00000121903	'1/11	ENSMUST00000153273	Transcript	Y	ENSMUSG00000078632	leucine rich repeat containing 37A [Source:MGI Symbol@@@Acc:MGI:2685097]	24	ENSMUST00000153273.1:c.315A>C	ENSMUSP00000121903.1:p.Gln105His	.	.	mutect	Y	0	0	0	N/A	262	0	'0	262	110	152	105	.	.	deleterious(0.02)	Lrrc37a
219	4	59806130	C	T	P/S	protein_coding	.	.	YES	CCDS18226.1	437	61	.	Ccg/Tcg	missense_variant	3	3.47	B3	.	.	ENSMUSP00000030080	'1/9	ENSMUST00000030080	Transcript	Y	ENSMUSG00000028385	sorting nexin family member 30 [Source:MGI Symbol@@@Acc:MGI:2443882]	74	ENSMUST00000030080.6:c.61C>T	ENSMUSP00000030080.6:p.Pro21Ser	.	.	mutect	Y	0	0	0	N/A	15	0	'0	15	11	4	21	NM_172468.2	NP_766056.1	tolerated(0.8)	Snx30
219	4	118436133	C	G	V/L	protein_coding	.	.	YES	CCDS18551.1	499	589	.	Gta/Cta	missense_variant	3	0.648	D2.1	.	PROSITE_profiles:PS50294,Superfamily_domains:SSF50978,SMART_domains:SM00320	ENSMUSP00000006565	'5/10	ENSMUST00000006565	Transcript	Y	ENSMUSG00000006398	cell division cycle 20 [Source:MGI Symbol@@@Acc:MGI:1859866]	32	ENSMUST00000006565.6:c.589G>C	ENSMUSP00000006565.6:p.Val197Leu	.	.	mutect	Y	0	0	0	N/A	134	0	'0	134	47	87	197	NM_023223.2	NP_075712.2	tolerated(0.55)	Cdc20
219	17	43624176	C	T	A/T	protein_coding	.	.	YES	CCDS50115.1	2135	5980	.	Gcc/Acc	missense_variant	3	1.69	B3	.	.	ENSMUSP00000131277	'1/5	ENSMUST00000168073	Transcript	Y	ENSMUSG00000040140	tudor domain containing 6 [Source:MGI Symbol@@@Acc:MGI:2679727]	58	ENSMUST00000168073.1:c.5980G>A	ENSMUSP00000131277.1:p.Ala1994Thr	.	.	mutect	Y	0	0	0	N/A	157	0	'0	157	110	47	1994	NM_001161366.1	NP_001154838.1	tolerated(0.54)	Tdrd6
219	4	154282025	G	T	A/D	protein_coding	.	.	YES	CCDS51399.1	713	1373	.	gCc/gAc	missense_variant	3	2.81	E2	.	PROSITE_profiles:PS50010,Pfam_domain:PF00621,SMART_domains:SM00325,Superfamily_domains:SSF48065	ENSMUSP00000030898	'9/15	ENSMUST00000030898	Transcript	Y	ENSMUSG00000029032	Rho guanine nucleotide exchange factor (GEF) 16 [Source:MGI Symbol@@@Acc:MGI:2446219]	126	ENSMUST00000030898.5:c.1373C>A	ENSMUSP00000030898.5:p.Ala458Asp	.	.	mutect	Y	0	0	0	N/A	192	0	'0	192	74	118	458	NM_001112744.1	NP_001106215.1	deleterious(0)	Arhgef16
219	10	80325797	C	T	R/H	protein_coding	.	.	YES	CCDS24018.1	655	560	.	cGc/cAc	missense_variant	3	0.409	C1	.	Pfam_domain:PF00082,Superfamily_domains:SSF52743	ENSMUSP00000020340	'5/15	ENSMUST00000020340	Transcript	Y	ENSMUSG00000020131	proprotein convertase subtilisin/kexin type 4 [Source:MGI Symbol@@@Acc:MGI:97514]	29	ENSMUST00000020340.8:c.560G>A	ENSMUSP00000020340.8:p.Arg187His	.	.	mutect	Y	0	0	0	N/A	216	0	'0	216	121	95	187	NM_008793.2	NP_032819.1	tolerated(0.07)	Pcsk4
219	17	74255291	G	A	A/V	protein_coding	.	.	YES	CCDS28969.1	297	149	.	gCg/gTg	missense_variant	3	.	E2	.	Pfam_domain:PF01875	ENSMUSP00000077553	'3/9	ENSMUST00000078459	Transcript	Y	ENSMUSG00000058704	mediator of cell motility 1 [Source:MGI Symbol@@@Acc:MGI:1924140]	64	ENSMUST00000078459.6:c.149C>T	ENSMUSP00000077553.6:p.Ala50Val	.	.	mutect	Y	1	0	1	N	180	0.01	'0	179	38	141	50	NM_133771.2	NP_598532.1	deleterious(0)	Memo1
13	1	93046768	G	A	A/V	protein_coding	.	.	YES	CCDS48327.1	1697	2558	.	gCc/gTc	missense_variant,splice_region_variant	3	4.24	D	.	Superfamily_domains:SSF49562	ENSMUSP00000128432	'26/48	ENSMUST00000171796	Transcript	Y	ENSMUSG00000014602	kinesin family member 1A [Source:MGI Symbol@@@Acc:MGI:108391]	64	ENSMUST00000171796.1:c.2558C>T	ENSMUSP00000128432.1:p.Ala853Val	.	.	mutect	Y	0	0	0	N/A	101	0	'0	101	13	88	853	NM_008440.3	NP_032466.2	deleterious(0.01)	Kif1a
13	2	33569272	C	T	A/T	protein_coding	.	.	YES	CCDS15944.1	372	268	.	Gca/Aca	missense_variant	3	.	B	.	PROSITE_profiles:PS50311,PROSITE_profiles:PS50023,Superfamily_domains:SSF57716	ENSMUSP00000043616	'3/8	ENSMUST00000041730	Transcript	Y	ENSMUSG00000038765	LIM homeobox transcription factor 1 beta [Source:MGI Symbol@@@Acc:MGI:1100513]	58	ENSMUST00000041730.4:c.268G>A	ENSMUSP00000043616.4:p.Ala90Thr	.	.	mutect	Y	0	0	0	N/A	130	0	'0	130	58	72	90	NM_010725.2	NP_034855.2	tolerated(0.38)	Lmx1b
13	14	68084942	A	G	N/S	protein_coding	.	.	YES	CCDS27232.1	543	980	.	aAc/aGc	missense_variant	3	4.55	D1	.	Pfam_domain:PF00038,Coiled-coils_(Ncoils):ncoils	ENSMUSP00000022639	'1/4	ENSMUST00000022639	Transcript	Y	ENSMUSG00000022055	neurofilament, light polypeptide [Source:MGI Symbol@@@Acc:MGI:97313]	46	ENSMUST00000022639.7:c.980A>G	ENSMUSP00000022639.7:p.Asn327Ser	.	.	mutect	Y	0	0	0	N/A	52	0	'0	52	13	39	327	NM_010910.1	NP_035040.1	tolerated(0.06)	Nefl
13	10	27368982	G	A	R/*	protein_coding	.	.	YES	CCDS48526.1	3118	802	.	Cga/Tga	stop_gained	1	1.08	A4	.	PROSITE_profiles:PS51117,Pfam_domain:PF00055,SMART_domains:SM00136	ENSMUSP00000090304	'5/65	ENSMUST00000092639	Transcript	Y	ENSMUSG00000019899	laminin, alpha 2 [Source:MGI Symbol@@@Acc:MGI:99912]	.	ENSMUST00000092639.5:c.802C>T	ENSMUSP00000090304.5:p.Arg268Ter	.	.	mutect	Y	0	0	0	N/A	88	0	'0	88	58	30	268	NM_008481.2	NP_032507.2	.	Lama2
13	18	68407737	C	T	G/S	protein_coding	.	.	YES	CCDS29328.1	296	484	.	Ggc/Agc	missense_variant	3	.	E2	.	Transmembrane_helices:Tmhmm,Pfam_domain:PF00001,Pfam_domain:PF10320,Prints_domain:PR00520,PROSITE_profiles:PS50262,Superfamily_domains:SSF81321	ENSMUSP00000058691	'3/3	ENSMUST00000052347	Transcript	Y	ENSMUSG00000045569	melanocortin 2 receptor [Source:MGI Symbol@@@Acc:MGI:96928]	56	ENSMUST00000052347.6:c.484G>A	ENSMUSP00000058691.6:p.Gly162Ser	.	.	mutect	Y	0	0	0	N/A	109	0	'0	109	51	58	162	NM_001271716.1|NM_001271717.1|NM_008560.2	NP_001258645.1|NP_001258646.1|NP_032586.1	tolerated(0.61)	Mc2r
13	1	17746761	T	C	C/R	protein_coding	.	.	YES	CCDS35519.1	500	541	.	Tgt/Cgt	missense_variant	3	4.65	A3	.	Pfam_domain:PF00188,Prints_domain:PR00837,SMART_domains:SM00198,Superfamily_domains:SSF55797	ENSMUSP00000092686	'5/15	ENSMUST00000095075	Transcript	Y	ENSMUSG00000025776	cysteine-rich secretory protein LCCL domain containing 1 [Source:MGI Symbol@@@Acc:MGI:1934666]	180	ENSMUST00000095075.4:c.541T>C	ENSMUSP00000092686.4:p.Cys181Arg	.	.	mutect	Y	0	0	0	N/A	174	0	'0	174	60	114	181	NM_031402.2	NP_113579.2	deleterious(0.01)	Crispld1
13	17	55956666	A	C	K/N	protein_coding	.	.	YES	CCDS28888.1	228	576	.	aaA/aaC	missense_variant	3	-3.35	D	.	PROSITE_profiles:PS50853,Pfam_domain:PF09294,SMART_domains:SM00060,Superfamily_domains:SSF49265	ENSMUSP00000003274	'5/5	ENSMUST00000003274	Transcript	Y	ENSMUSG00000003206	Epstein-Barr virus induced gene 3 [Source:MGI Symbol@@@Acc:MGI:1354171]	94	ENSMUST00000003274.6:c.576A>C	ENSMUSP00000003274.6:p.Lys192Asn	.	.	mutect	Y	0	0	0	N/A	1273	0	'0	1273	509	764	192	NM_015766.2	NP_056581.1	tolerated(0.08)	Ebi3
88	5	129789096	C	A	T/K	protein_coding	.	.	YES	.	532	245	.	aCa/aAa	missense_variant	3	0.63	G1.3	.	Pfam_domain:PF00118,TIGRFAM_domain:TIGR02347,Superfamily_domains:SSF48592	ENSMUSP00000031402	'3/15	ENSMUST00000031402	Transcript	Y	ENSMUSG00000029447	chaperonin containing Tcp1, subunit 6a (zeta) [Source:MGI Symbol@@@Acc:MGI:107943]	78	ENSMUST00000031402.8:c.245C>A	ENSMUSP00000031402.8:p.Thr82Lys	.	.	mutect	Y	0	0	0	N/A	146	0	'0	146	84	62	82	.	NP_033968.1	deleterious(0.02)	Cct6a
88	9	40314988	C	T	W/*	protein_coding	.	.	YES	CCDS23081.1	878	1032	.	tgG/tgA	stop_gained	1	5.3	A5.1	.	.	ENSMUSP00000130050	'8/21	ENSMUST00000165104	Transcript	Y	ENSMUSG00000040111	GRAM domain containing 1B [Source:MGI Symbol@@@Acc:MGI:1925037]	.	ENSMUST00000165104.1:c.1032G>A	ENSMUSP00000130050.1:p.Trp344Ter	.	.	mutect	Y	0	0	0	N/A	30	0	'0	30	8	22	344	.	.	.	Gramd1b
ML20	10	91096336	C	T	L/F	protein_coding	.	.	YES	CCDS36031.1	373	841	.	Ctc/Ttc	missense_variant	3	3.35	C2	.	.	ENSMUSP00000020149	'3/3	ENSMUST00000020149	Transcript	Y	ENSMUSG00000019975	IKBKB interacting protein [Source:MGI Symbol@@@Acc:MGI:1914704]	22	ENSMUST00000020149.5:c.841C>T	ENSMUSP00000020149.5:p.Leu281Phe	.	.	gatk-mutect	Y	0	0	0	N/A	80	0	'0	80	34	46	281	NM_026166.2	NP_080442.2	tolerated(0.2)	Ikbip
ML21	13	92439679	C	T	A/V	protein_coding	.	.	YES	CCDS26681.1	508	1418	.	gCg/gTg	missense_variant	3	-0.451	C3	.	.	ENSMUSP00000054330	'5/5	ENSMUST00000061594	Transcript	Y	ENSMUSG00000045034	ankyrin repeat domain 34B [Source:MGI Symbol@@@Acc:MGI:2443245]	64	ENSMUST00000061594.6:c.1418C>T	ENSMUSP00000054330.6:p.Ala473Val	.	.	mutect	Y	0	0	0	N/A	237	0	'0	237	76	161	473	NM_175455.4	NP_780664.2	tolerated(1)	Ankrd34b
ML21	7	135172513	A	C	T/P	protein_coding	.	.	YES	CCDS40166.1	1865	5569	.	Acc/Ccc	missense_variant	3	1.87	F3	.	Low_complexity_(Seg):Seg	ENSMUSP00000081531	'52/52	ENSMUST00000084488	Transcript	Y	ENSMUSG00000058325	dedicator of cytokinesis 1 [Source:MGI Symbol@@@Acc:MGI:2429765]	38	ENSMUST00000084488.4:c.5569A>C	ENSMUSP00000081531.4:p.Thr1857Pro	.	.	gatk-mutect	Y	0	0	0	N/A	370	0	'0	370	148	222	1857	NM_001033420.2	NP_001028592.1	tolerated(0.07)	Dock1
ML21	11	33633165	G	T	L/I	protein_coding	.	.	YES	CCDS56766.1	227	619	.	Ctt/Att	missense_variant	3	1.35	A4	.	Prints_domain:PR00450,Pfam_domain:PF10591,SMART_domains:SM00054,PROSITE_profiles:PS50222,Superfamily_domains:SSF47473	ENSMUSP00000104964	'8/9	ENSMUST00000109340	Transcript	Y	ENSMUSG00000053519	Kv channel-interacting protein 1 [Source:MGI Symbol@@@Acc:MGI:1917607]	5	ENSMUST00000109340.2:c.619C>A	ENSMUSP00000104964.2:p.Leu207Ile	.	.	mutect	Y	0	0	0	N/A	684	0	'0	684	299	385	207	NM_001190885.1	NP_001177814.1	tolerated(0.95)	Kcnip1
ML21	7	103187116	T	C	C/R	protein_coding	.	.	YES	CCDS21564.1	312	514	.	Tgt/Cgt	missense_variant	3	.	E3	.	PROSITE_profiles:PS50262,Pfam_domain:PF00001,Pfam_domain:PF10320,Superfamily_domains:SSF81321	ENSMUSP00000102506	'4/4	ENSMUST00000106893	Transcript	Y	ENSMUSG00000073956	olfactory receptor 592 [Source:MGI Symbol@@@Acc:MGI:3030426]	180	ENSMUST00000106893.1:c.514T>C	ENSMUSP00000102506.1:p.Cys172Arg	.	.	mutect	Y	0	0	0	N/A	268	0	'0	268	132	136	172	.	.	deleterious(0)	Olfr592
ML21	17	37225983	T	A	F/Y	protein_coding	.	.	YES	CCDS28740.1	313	857	.	tTc/tAc	missense_variant	3	0.648	B1	.	Transmembrane_helices:Tmhmm,PROSITE_profiles:PS50262,Pfam_domain:PF00001,Prints_domain:PR00245,Prints_domain:PR00237,Superfamily_domains:SSF81321	ENSMUSP00000077338	'1/1	ENSMUST00000078209	Transcript	Y	ENSMUSG00000064121	olfactory receptor 96 [Source:MGI Symbol@@@Acc:MGI:2177479]	22	ENSMUST00000078209.3:c.857T>A	ENSMUSP00000077338.3:p.Phe286Tyr	.	.	gatk-mutect	Y	0	0	0	N/A	276	0	'0	276	109	167	286	NM_146514.1	NP_666725.1	tolerated(0.06)	Olfr96
ML21	3	49756648	T	C	N/D	protein_coding	.	.	YES	CCDS17334.1	1134	217	.	Aat/Gat	missense_variant	3	4.37	C	.	PROSITE_profiles:PS50268,Superfamily_domains:SSF49313,Pfam_domain:PF08266,SMART_domains:SM00112	ENSMUSP00000039245	'1/4	ENSMUST00000035931	Transcript	Y	ENSMUSG00000037892	protocadherin 18 [Source:MGI Symbol@@@Acc:MGI:1920423]	23	ENSMUST00000035931.7:c.217A>G	ENSMUSP00000039245.7:p.Asn73Asp	.	.	gatk-mutect	Y	0	0	0	N/A	379	0	'0	379	260	119	73	NM_130448.3	NP_569715.3	tolerated(0.36)	Pcdh18
ML21	5	57720305	G	C	V/L	protein_coding	.	.	YES	CCDS51505.1	1255	1201	.	Gta/Cta	missense_variant	3	4.65	C1	.	PROSITE_profiles:PS50268,Pfam_domain:PF00028,SMART_domains:SM00112,Superfamily_domains:SSF49313	ENSMUSP00000092376	'1/3	ENSMUST00000094783	Transcript	Y	ENSMUSG00000029108	protocadherin 7 [Source:MGI Symbol@@@Acc:MGI:1860487]	32	ENSMUST00000094783.3:c.1201G>C	ENSMUSP00000092376.3:p.Val401Leu	.	.	gatk-mutect	Y	0	0	0	N/A	165	0	'0	165	48	117	401	NM_001122758.1	NP_001116230.1	deleterious(0)	Pcdh7
ML21	8	13061054	C	T	R/W	protein_coding	.	.	YES	CCDS22105.1	399	25	.	Cgg/Tgg	missense_variant	3	-2.03	A1.1	.	Cleavage_site_(Signalp):Sigp,PIRSF_domain:PIRSF001143,Low_complexity_(Seg):Seg	ENSMUSP00000033822	'1/8	ENSMUST00000033822	Transcript	Y	ENSMUSG00000031445	protein Z, vitamin K-dependent plasma glycoprotein [Source:MGI Symbol@@@Acc:MGI:1860488]	101	ENSMUST00000033822.2:c.25C>T	ENSMUSP00000033822.2:p.Arg9Trp	.	.	gatk-mutect	Y	0	0	0	N/A	158	0	'0	158	57	101	9	NM_025834.3	NP_080110.1	deleterious(0.01)	Proz
ML27	3	46446171	G	A	A/V	protein_coding	.	.	YES	CCDS50904.1	370	1037	.	gCg/gTg	missense_variant	3	0.395	B	.	TIGRFAM_domain:TIGR01628,PROSITE_profiles:PS50102,Pfam_domain:PF00076,SMART_domains:SM00361,SMART_domains:SM00360,Superfamily_domains:SSF54928	ENSMUSP00000126224	'2/2	ENSMUST00000166505	Transcript	Y	ENSMUSG00000090919	poly(A) binding protein, cytoplasmic 4-like [Source:MGI Symbol@@@Acc:MGI:3643087]	64	ENSMUST00000166505.1:c.1037C>T	ENSMUSP00000126224.1:p.Ala346Val	.	.	mutect	Y	0	0	0	N/A	278	0	'0	278	231	47	346	NM_001101479.1	NP_001094949.1	deleterious(0.03)	Pabpc4l
ML33	X	157350469	G	A	P/S	protein_coding	.	.	YES	CCDS30497.1	749	1030	.	Cca/Tca	missense_variant	3	3.18	F4	.	Pfam_domain:PF05649,Superfamily_domains:SSF55486	ENSMUSP00000078863	'9/22	ENSMUST00000079945	Transcript	Y	ENSMUSG00000057457	phosphate regulating gene with homologies to endopeptidases on the X chromosome (hypophosphatemia, vitamin D resistant rickets) [Source:MGI Symbol@@@Acc:MGI:107489]	74	ENSMUST00000079945.4:c.1030C>T	ENSMUSP00000078863.4:p.Pro344Ser	.	.	mutect	Y	0	0	0	N/A	88	0	'0	88	43	45	344	NM_011077.2	NP_035207.1	tolerated(0.1)	Phex
ML33	2	24997329	C	A	P/T	protein_coding	.	.	YES	CCDS50522.1	1352	1060	.	Ccc/Acc	missense_variant	3	1.51	A3	.	.	ENSMUSP00000044078	'11/35	ENSMUST00000045295	Transcript	Y	ENSMUSG00000036833	patatin-like phospholipase domain containing 7 [Source:MGI Symbol@@@Acc:MGI:2385325]	38	ENSMUST00000045295.7:c.1060C>A	ENSMUSP00000044078.7:p.Pro354Thr	.	.	mutect	Y	0	0	0	N/A	19	0	'0	19	5	14	354	NM_146251.4	NP_666363.3	tolerated(0.61)	Pnpla7
ML353	6	23246623	A	G	C/R	protein_coding	.	.	YES	CCDS51725.1	475	961	.	Tgc/Cgc	missense_variant	3	4.11	A3.1	.	PROSITE_profiles:PS50157,Pfam_domain:PF00096,SMART_domains:SM00355,Superfamily_domains:SSF57667	ENSMUSP00000031709	'3/4	ENSMUST00000031709	Transcript	Y	ENSMUSG00000029697	Fez family zinc finger 1 [Source:MGI Symbol@@@Acc:MGI:1920441]	180	ENSMUST00000031709.5:c.961T>C	ENSMUSP00000031709.5:p.Cys321Arg	.	.	gatk-mutect	Y	0	0	0	N/A	112	0	'0	112	64	48	321	NM_028462.1	NP_082738.1	deleterious(0)	Fezf1
ML353	10	59352090	G	A	R/Q	protein_coding	.	.	YES	CCDS23863.1	534	908	.	cGg/cAg	missense_variant	3	3.68	B4	.	.	ENSMUSP00000009789	'8/15	ENSMUST00000009789	Transcript	Y	ENSMUSG00000019916	procollagen-proline, 2-oxoglutarate 4-dioxygenase (proline 4-hydroxylase), alpha 1 polypeptide [Source:MGI Symbol@@@Acc:MGI:97463]	43	ENSMUST00000009789.8:c.908G>A	ENSMUSP00000009789.8:p.Arg303Gln	.	.	gatk-mutect	Y	0	0	0	N/A	82	0	'0	82	45	37	303	NM_011030.2	NP_035160.1	tolerated(0.21)	P4ha1
ML353	10	52050880	A	C	F/V	protein_coding	.	.	YES	CCDS23838.1	2340	6706	.	Ttt/Gtt	missense_variant	3	4.3	B3	.	.	ENSMUSP00000020045	'43/44	ENSMUST00000020045	Transcript	Y	ENSMUSG00000019893	Ros1 proto-oncogene [Source:MGI Symbol@@@Acc:MGI:97999]	50	ENSMUST00000020045.3:c.6706T>G	ENSMUSP00000020045.3:p.Phe2236Val	.	.	mutect	Y	0	0	0	N/A	108	0	'0	108	78	30	2236	NM_011282.2	NP_035412.2	deleterious(0.01)	Ros1
ML353	3	54266402	A	G	I/V	protein_coding	.	.	YES	CCDS17350.1	974	1216	.	Ata/Gta	missense_variant	3	4.65	C	.	Transmembrane_helices:Tmhmm,TIGRFAM_domain:TIGR00870,Pfam_domain:PF00520	ENSMUSP00000029311	'4/11	ENSMUST00000029311	Transcript	Y	ENSMUSG00000027748	transient receptor potential cation channel, subfamily C, member 4 [Source:MGI Symbol@@@Acc:MGI:109525]	29	ENSMUST00000029311.6:c.1216A>G	ENSMUSP00000029311.6:p.Ile406Val	.	.	mutect	Y	0	0	0	N/A	281	0	'0	281	44	237	406	NM_016984.3|NM_001253682.1	NP_001240611.1|NP_001240611.1|NP_001240612.1|NP_058680.1	tolerated(0.34)	Trpc4
ML362	5	6770629	T	G	Q/H	protein_coding	.	.	YES	.	1307	2325	.	caA/caC	missense_variant	3	.	A1	.	.	ENSMUSP00000130571	'3/3	ENSMUST00000164784	Transcript	Y	ENSMUSG00000092094	zinc finger protein 804B [Source:MGI Symbol@@@Acc:MGI:2685287]	24	ENSMUST00000164784.1:c.2325A>C	ENSMUSP00000130571.1:p.Gln775His	rs252215104	.	mutect	Y	0	0	0	N/A	214	0	'0	214	120	94	775	NM_001163223.1	NP_001156695.1	tolerated(0.61)	Zfp804b
ML367	14	32835661	A	G	K/R	protein_coding	.	.	YES	CCDS49439.1	378	452	.	aAa/aGa	missense_variant	3	1.06	B	.	.	ENSMUSP00000100529	'2/2	ENSMUST00000104926	Transcript	Y	ENSMUSG00000078127	family with sequence similarity 170, member B [Source:MGI Symbol@@@Acc:MGI:2145650]	26	ENSMUST00000104926.2:c.452A>G	ENSMUSP00000100529.2:p.Lys151Arg	.	.	mutect	Y	0	0	0	N/A	142	0	'0	142	78	64	151	NM_001164485.1	NP_001157957.1	tolerated(0.48)	Fam170b
ML39	1	104934342	G	T	K/N	protein_coding	.	.	YES	CCDS15203.1	801	246	.	aaG/aaT	missense_variant,splice_region_variant	3	4.34	E2.1	.	Pfam_domain:PF00028,SMART_domains:SM00112,Superfamily_domains:SSF49313	ENSMUSP00000052078	'2/12	ENSMUST00000062528	Transcript	Y	ENSMUSG00000050840	cadherin 20 [Source:MGI Symbol@@@Acc:MGI:1346069]	94	ENSMUST00000062528.8:c.246G>T	ENSMUSP00000052078.8:p.Lys82Asn	.	.	mutect	Y	0	0	0	N/A	90	0	'0	90	32	58	82	NM_011800.4	NP_035930.1	deleterious(0.01)	Cdh20
ML39	X	73921324	G	A	P/L	protein_coding	.	.	YES	CCDS30217.1	235	68	.	cCg/cTg	missense_variant	3	4.65	A7.3	.	PROSITE_profiles:PS51186,Superfamily_domains:SSF55729	ENSMUSP00000033763	'2/8	ENSMUST00000033763	Transcript	Y	ENSMUSG00000031388	N(alpha)-acetyltransferase 10, NatA catalytic subunit [Source:MGI Symbol@@@Acc:MGI:1915255]	98	ENSMUST00000033763.8:c.68C>T	ENSMUSP00000033763.8:p.Pro23Leu	.	.	gatk-mutect	Y	0	0	0	N/A	134	0	'0	134	54	80	23	NM_019870.3	NP_063923.1	deleterious(0)	Naa10
ML39	16	17281111	T	G	.	protein_coding	.	.	YES	CCDS37271.1	2044	.	.	.	splice_acceptor_variant	2	0.968	A3	.	.	ENSMUSP00000122550	.	ENSMUST00000154364	Transcript	Y	ENSMUSG00000041720	phosphatidylinositol 4-kinase, catalytic, alpha polypeptide [Source:MGI Symbol@@@Acc:MGI:2448506]	.	ENSMUST00000154364.1:c.5910-2A>C	.	.	'52/54	gatk-mutect	Y	0	0	0	N/A	518	0	'0	518	172	346	.	.	.	.	Pi4ka
ML39	8	25724109	A	G	T/A	protein_coding	.	.	YES	CCDS40306.1	260	652	.	Aca/Gca	missense_variant	3	2.86	A2	.	Transmembrane_helices:Tmhmm,Pfam_domain:PF01569,SMART_domains:SM00014,Superfamily_domains:SSF48317	ENSMUSP00000067035	'7/7	ENSMUST00000068916	Transcript	Y	ENSMUSG00000031570	phosphatidic acid phosphatase type 2 domain containing 1B [Source:MGI Symbol@@@Acc:MGI:1919160]	58	ENSMUST00000068916.8:c.652A>G	ENSMUSP00000067035.8:p.Thr218Ala	.	.	mutect	Y	0	0	0	N/A	115	0	'0	115	81	34	218	NM_028000.1	NP_082276.1	tolerated(0.57)	Ppapdc1b
ML43	11	17945996	G	A	S/F	protein_coding	.	.	YES	CCDS24452.1	877	2120	.	tCt/tTt	missense_variant	3	.	A3.1	.	.	ENSMUSP00000075957	'5/6	ENSMUST00000076661	Transcript	Y	ENSMUSG00000016984	Ewing's tumor-associated antigen 1 [Source:MGI Symbol@@@Acc:MGI:1915395]	155	ENSMUST00000076661.6:c.2120C>T	ENSMUSP00000075957.6:p.Ser707Phe	.	.	gatk-mutect	Y	0	0	0	N/A	709	0	'0	709	459	250	707	NM_026576.3	NP_080852.2	deleterious(0)	Etaa1
ML43	3	80801719	G	A	S/F	protein_coding	.	.	YES	CCDS17423.1	883	155	.	tCc/tTc	missense_variant	3	4.1	E3	.	Superfamily_domains:SSF53822	ENSMUSP00000074787	'2/16	ENSMUST00000075316	Transcript	Y	ENSMUSG00000033981	glutamate receptor, ionotropic, AMPA2 (alpha 2) [Source:MGI Symbol@@@Acc:MGI:95809]	155	ENSMUST00000075316.4:c.155C>T	ENSMUSP00000074787.4:p.Ser52Phe	.	.	gatk-mutect	Y	0	0	0	N/A	256	0	'0	256	153	103	52	NM_013540.2	NP_001034284.1|NP_038568.2|NP_038568.2	deleterious(0.01)	Gria2
ML43	6	141563093	G	C	G/A	protein_coding	.	.	YES	CCDS20677.1	715	1625	.	gGc/gCc	missense_variant	3	4.44	G2	.	PROSITE_profiles:PS50850,TIGRFAM_domain:TIGR00805,Pfam_domain:PF03137,Superfamily_domains:SSF103473	ENSMUSP00000032362	'12/15	ENSMUST00000032362	Transcript	Y	ENSMUSG00000030235	solute carrier organic anion transporter family, member 1c1 [Source:MGI Symbol@@@Acc:MGI:1889679]	60	ENSMUST00000032362.9:c.1625G>C	ENSMUSP00000032362.9:p.Gly542Ala	.	.	mutect	Y	0	0	0	N/A	38	0	'0	38	20	18	542	NM_021471.2|NM_001177772.1	NP_001171243.1|NP_001171243.1|NP_067446.1	deleterious(0.02)	Slco1c1
ML52	8	72320905	A	T	K/*	protein_coding	.	.	YES	CCDS22412.1	354	1051	.	Aag/Tag	stop_gained	1	.	B3.3	.	PROSITE_profiles:PS50157,Pfam_domain:PF00096,SMART_domains:SM00355,Superfamily_domains:SSF57667	ENSMUSP00000064823	'3/3	ENSMUST00000067912	Transcript	Y	ENSMUSG00000055148	Kruppel-like factor 2 (lung) [Source:MGI Symbol@@@Acc:MGI:1342772]	.	ENSMUST00000067912.7:c.1051A>T	ENSMUSP00000064823.7:p.Lys351Ter	.	.	mutect	Y	0	0	0	N/A	213	0	'0	213	102	111	351	NM_008452.2	NP_032478.2	.	Klf2
ML52	1	153799938	C	T	R/H	protein_coding	.	.	YES	CCDS56645.1	1073	2516	.	cGt/cAt	missense_variant	3	3.07	G3	.	.	ENSMUSP00000135642	'15/21	ENSMUST00000124558	Transcript	Y	ENSMUSG00000042641	regulator of G-protein signaling like 1 [Source:MGI Symbol@@@Acc:MGI:2685048]	29	ENSMUST00000124558.2:c.2516G>A	ENSMUSP00000135642.1:p.Arg839His	.	.	mutect	Y	0	0	0	N/A	103	0	'0	103	41	62	839	NM_001243223.1	NP_001230152.1	tolerated(0.21)	Rgsl1
ML52	8	107070475	A	C	F/V	protein_coding	.	.	YES	CCDS22646.2	540	1555	.	Ttt/Gtt	missense_variant	3	4.65	D3	.	PROSITE_profiles:PS50090,Pfam_domain:PF00249,PIRSF_domain:PIRSF038016,SMART_domains:SM00717,Superfamily_domains:SSF46689	ENSMUSP00000118759	'10/10	ENSMUST00000133925	Transcript	Y	ENSMUSG00000031921	telomeric repeat binding factor 2 [Source:MGI Symbol@@@Acc:MGI:1195972]	50	ENSMUST00000133925.1:c.1555T>G	ENSMUSP00000118759.1:p.Phe519Val	.	.	gatk-mutect	Y	0	0	0	N/A	354	0	'0	354	217	137	519	NM_009353.2	NP_033379.2	deleterious(0)	Terf2
ML52	X	7900968	C	T	R/*	protein_coding	.	.	YES	CCDS29978.1	172	34	.	Cga/Tga	stop_gained	1	-1.75	A1.1	.	TIGRFAM_domain:TIGR00980,Pfam_domain:PF02466	ENSMUSP00000033498	'2/6	ENSMUST00000033498	Transcript	Y	ENSMUSG00000031158	translocase of inner mitochondrial membrane 17b [Source:MGI Symbol@@@Acc:MGI:1343176]	.	ENSMUST00000033498.3:c.34C>T	ENSMUSP00000033498.3:p.Arg12Ter	.	.	gatk-mutect	Y	0	0	0	N/A	155	0	'0	155	95	60	12	NM_011591.4	NP_035721.1	.	Timm17b
ML52	7	13007062	G	T	S/*	protein_coding	.	.	YES	CCDS20822.1	520	1268	.	tCg/tAg	stop_gained	1	.	A1	.	PROSITE_profiles:PS50157,SMART_domains:SM00355,Superfamily_domains:SSF57667	ENSMUSP00000130439	'2/4	ENSMUST00000172240	Transcript	Y	ENSMUSG00000049600	zinc finger and BTB domain containing 45 [Source:MGI Symbol@@@Acc:MGI:2685003]	.	ENSMUST00000172240.1:c.1268C>A	ENSMUSP00000130439.1:p.Ser423Ter	.	.	mutect	Y	0	0	0	N/A	30	0	'0	30	20	10	423	.	.	.	Zbtb45
ML58	18	60838861	C	A	G/*	protein_coding	.	.	YES	CCDS57125.1	1356	373	.	Gga/Tga	stop_gained,splice_region_variant	1	2.95	E1	.	.	ENSMUSP00000135639	'5/26	ENSMUST00000175934	Transcript	Y	ENSMUSG00000024613	Treacher Collins Franceschetti syndrome 1, homolog [Source:MGI Symbol@@@Acc:MGI:892003]	.	ENSMUST00000175934.1:c.373G>T	ENSMUSP00000135639.1:p.Gly125Ter	.	.	mutect	Y	0	0	0	N/A	76	0	'0	76	18	58	125	NM_001198984.1	NP_001185913.1	.	Tcof1
ML63	19	47253800	G	A	R/H	protein_coding	.	.	YES	CCDS29890.1	574	1331	.	cGc/cAc	missense_variant	3	3.81	C3	.	PROSITE_profiles:PS51065	ENSMUSP00000107439	'4/6	ENSMUST00000111808	Transcript	Y	ENSMUSG00000006435	neuralized homolog 1A (Drosophila) [Source:MGI Symbol@@@Acc:MGI:1334263]	29	ENSMUST00000111808.3:c.1331G>A	ENSMUSP00000107439.3:p.Arg444His	.	.	mutect	Y	1	0	1	N	151	0.01	'0	150	54	96	444	NM_021360.4	NP_067335.4	deleterious(0.01)	Neurl1a
ML73	10	79829396	G	T	A/S	protein_coding	.	.	YES	CCDS23992.1	648	1822	.	Gca/Tca	missense_variant	3	.	C1	.	.	ENSMUSP00000130071	'4/5	ENSMUST00000169041	Transcript	Y	ENSMUSG00000035852	RIKEN cDNA 9130017N09 gene [Source:MGI Symbol@@@Acc:MGI:1926156]	99	ENSMUST00000169041.1:c.1822G>T	ENSMUSP00000130071.1:p.Ala608Ser	.	.	gatk-mutect	Y	0	0	0	N/A	248	0	'0	248	138	110	608	NM_030218.2	NP_084494.1	deleterious(0)	9130017N09Rik
ML73	19	47896517	A	G	V/A	protein_coding	.	.	YES	CCDS29895.1	555	1658	.	gTc/gCc	missense_variant	3	-2.72	D1	.	.	ENSMUSP00000093697	'2/2	ENSMUST00000095998	Transcript	Y	ENSMUSG00000079254	inositol 1,4,5-triphosphate receptor interacting protein [Source:MGI Symbol@@@Acc:MGI:3042776]	64	ENSMUST00000095998.5:c.1658T>C	ENSMUSP00000093697.5:p.Val553Ala	.	.	gatk-mutect	Y	0	0	0	N/A	88	0	'0	88	62	26	553	NM_001001738.2	NP_001001738.2	tolerated(0.51)	Itprip
ML73	19	4602258	C	T	R/*	protein_coding	.	.	YES	CCDS50352.1	1179	373	.	Cga/Tga	stop_gained	1	.	A	.	PROSITE_profiles:PS50979,TIGRFAM_domain:TIGR01235,Pfam_domain:PF00289,PIRSF_domain:PIRSF001594,Superfamily_domains:SSF56059,Superfamily_domains:SSF52440	ENSMUSP00000063825	'5/21	ENSMUST00000068004	Transcript	Y	ENSMUSG00000024892	pyruvate carboxylase [Source:MGI Symbol@@@Acc:MGI:97520]	.	ENSMUST00000068004.6:c.373C>T	ENSMUSP00000063825.6:p.Arg125Ter	.	.	gatk-mutect	Y	0	0	0	N/A	172	0	'0	172	84	88	125	NM_001162946.1	NP_001156418.1	.	Pcx
299	8	109623617	T	G	S/A	protein_coding	.	.	YES	CCDS40472.1	2201	1093	.	Tca/Gca	missense_variant	3	.	D3	.	PROSITE_profiles:PS50099,PROSITE_profiles:PS50324,Low_complexity_(Seg):Seg	ENSMUSP00000104865	'5/34	ENSMUST00000109242	Transcript	Y	ENSMUSG00000048827	polycystic kidney disease 1 like 3 [Source:MGI Symbol@@@Acc:MGI:2664670]	99	ENSMUST00000109242.1:c.1093T>G	ENSMUSP00000104865.1:p.Ser365Ala	.	.	mutect	Y	0	0	0	N/A	155	0	'0	155	92	63	365	NM_001039700.2	NP_001034789.2	tolerated(1)	Pkd1l3
299	11	43420405	G	A	P/L	protein_coding	.	.	YES	CCDS48771.1	199	524	.	cCg/cTg	missense_variant	3	-7.63	B1.1	.	.	ENSMUSP00000112815	'5/5	ENSMUST00000121638	Transcript	Y	ENSMUSG00000020415	pituitary tumor-transforming gene 1 [Source:MGI Symbol@@@Acc:MGI:1353578]	98	ENSMUST00000121638.1:c.524C>T	ENSMUSP00000112815.1:p.Pro175Leu	.	.	mutect	Y	0	0	0	N/A	159	0	'0	159	54	105	175	.	.	tolerated(0.77)	Pttg1
299	X	74272200	G	A	C/Y	protein_coding	.	.	YES	CCDS41019.1	214	212	.	tGt/tAt	missense_variant	3	4.35	A7.3	.	TIGRFAM_domain:TIGR00279,Pfam_domain:PF00252,PIRSF_domain:PIRSF005590,Superfamily_domains:SSF54686	ENSMUSP00000082055	'4/6	ENSMUST00000074085	Transcript	Y	ENSMUSG00000008682	ribosomal protein L10 [Source:MGI Symbol@@@Acc:MGI:105943]	194	ENSMUST00000074085.5:c.212G>A	ENSMUSP00000082055.4:p.Cys71Tyr	.	.	mutect	Y	0	0	0	N/A	69	0	'0	69	36	33	71	.	.	deleterious(0.01)	Rpl10
299	11	96039367	G	A	R/Q	protein_coding	.	.	YES	CCDS25288.1	258	194	.	cGa/cAa	missense_variant	3	3.59	D	.	PIRSF_domain:PIRSF017215,Pfam_domain:PF04157,Superfamily_domains:SSF46785	ENSMUSP00000006217	'3/8	ENSMUST00000006217	Transcript	Y	ENSMUSG00000006058	SNF8, ESCRT-II complex subunit, homolog (S. cerevisiae) [Source:MGI Symbol@@@Acc:MGI:1343161]	43	ENSMUST00000006217.3:c.194G>A	ENSMUSP00000006217.3:p.Arg65Gln	.	.	mutect	Y	0	0	0	N/A	156	0	'0	156	106	50	65	NM_033568.2	NP_291046.1	deleterious(0.01)	Snf8
4242	14	20779245	C	T	R/Q	protein_coding	.	.	YES	CCDS26857.1	529	179	.	cGa/cAa	missense_variant	3	4.65	A3	.	Pfam_domain:PF00069,Pfam_domain:PF07714,Superfamily_domains:SSF56112,SMART_domains:SM00220,SMART_domains:SM00219,PROSITE_profiles:PS50011	ENSMUSP00000071720	'3/21	ENSMUST00000071816	Transcript	Y	ENSMUSG00000021820	calcium/calmodulin-dependent protein kinase II gamma [Source:MGI Symbol@@@Acc:MGI:88259]	43	ENSMUST00000071816.6:c.179G>A	ENSMUSP00000071720.6:p.Arg60Gln	.	.	gatk-mutect	Y	0	0	0	N/A	155	0	'0	155	62	93	60	NM_178597.4	NP_848712.2	deleterious(0)	Camk2g
4242	2	37790431	T	C	V/A	protein_coding	2.576	-0.298502	YES	CCDS50580.1	1282	1370	.	gTg/gCg	missense_variant	3	3.88	B	.	PROSITE_profiles:PS50025,Superfamily_domains:SSF49899,Low_complexity_(Seg):Seg	ENSMUSP00000058007	'7/13	ENSMUST00000050372	Transcript	Y	ENSMUSG00000035403	crumbs homolog 2 (Drosophila) [Source:MGI Symbol@@@Acc:MGI:2679260]	64	ENSMUST00000050372.7:c.1370T>C	ENSMUSP00000058007.7:p.Val457Ala	.	.	gatk-mutect	Y	0	0	0	N/A	133	0	'0	133	94	39	457	NM_001163566.1	NP_001157038.1	tolerated(0.06)	Crb2
4242	10	127578119	T	C	N/S	protein_coding	7.293	0.611536	YES	CCDS24245.1	4545	3419	.	aAc/aGc	missense_variant	3	4.65	D3	.	PROSITE_profiles:PS50311,PROSITE_profiles:PS50068,Pfam_domain:PF00057,SMART_domains:SM00192,Superfamily_domains:SSF57424,Low_complexity_(Seg):Seg	ENSMUSP00000044004	'22/89	ENSMUST00000049149	Transcript	Y	ENSMUSG00000040249	low density lipoprotein receptor-related protein 1 [Source:MGI Symbol@@@Acc:MGI:96828]	46	ENSMUST00000049149.8:c.3419A>G	ENSMUSP00000044004.8:p.Asn1140Ser	.	.	gatk-mutect	Y	0	0	0	N/A	155	0	'0	155	58	97	1140	NM_008512.2	NP_032538.2	tolerated(0.28)	Lrp1
4242	17	12237004	C	T	G/R	protein_coding	.	.	YES	CCDS37435.1	1597	4063	.	Ggg/Agg	missense_variant	3	4.16	A1	.	PROSITE_profiles:PS50011,Pfam_domain:PF00069,Pfam_domain:PF07714,SMART_domains:SM00220,SMART_domains:SM00219,Superfamily_domains:SSF56112	ENSMUSP00000086459	'21/27	ENSMUST00000089058	Transcript	Y	ENSMUSG00000014426	mitogen-activated protein kinase kinase kinase 4 [Source:MGI Symbol@@@Acc:MGI:1346875]	125	ENSMUST00000089058.5:c.4063G>A	ENSMUSP00000086459.5:p.Gly1355Arg	.	.	gatk-mutect	Y	0	0	0	N/A	554	0	'0	554	250	304	1355	NM_011948.2	NP_036078.2	deleterious(0)	Map3k4
4242	4	126165542	G	A	R/W	protein_coding	6.565	0.472565	YES	CCDS18645.1	951	2710	.	Cgg/Tgg	missense_variant	3	.	D2.2	.	Low_complexity_(Seg):Seg	ENSMUSP00000079722	'11/11	ENSMUST00000080919	Transcript	Y	ENSMUSG00000043962	thyroid hormone receptor associated protein 3 [Source:MGI Symbol@@@Acc:MGI:2442637]	101	ENSMUST00000080919.5:c.2710C>T	ENSMUSP00000079722.5:p.Arg904Trp	.	.	gatk-mutect	Y	1	0	1	N	79	0.01	'0	77	11	66	904	NM_146153.3	NP_666265.3	deleterious(0)	Thrap3
4242	4	126165536	G	A	R/W	protein_coding	.	.	YES	CCDS18645.1	951	2716	.	Cgg/Tgg	missense_variant	3	.	D2.2	.	Low_complexity_(Seg):Seg	ENSMUSP00000079722	'11/11	ENSMUST00000080919	Transcript	Y	ENSMUSG00000043962	thyroid hormone receptor associated protein 3 [Source:MGI Symbol@@@Acc:MGI:2442637]	101	ENSMUST00000080919.5:c.2716C>T	ENSMUSP00000079722.5:p.Arg906Trp	.	.	gatk-mutect	Y	0	0	0	N/A	82	0	'0	82	14	68	906	NM_146153.3	NP_666265.3	deleterious(0)	Thrap3
6066	3	94764538	C	T	R/Q	protein_coding	.	.	YES	CCDS50984.1	1192	2885	.	cGg/cAg	missense_variant	3	3.53	F2.1	.	Pfam_domain:PF01576,Coiled-coils_(Ncoils):ncoils	ENSMUSP00000102894	'16/21	ENSMUST00000107273	Transcript	Y	ENSMUSG00000068876	cingulin [Source:MGI Symbol@@@Acc:MGI:1927237]	43	ENSMUST00000107273.1:c.2885G>A	ENSMUSP00000102894.1:p.Arg962Gln	.	.	mutect	Y	0	0	0	N/A	43	0	'0	43	9	34	962	NM_001037711.2	NP_001032800.2	deleterious(0.03)	Cgn
6066	3	88436949	G	A	T/I	protein_coding	.	.	YES	CCDS17475.1	760	1994	.	aCc/aTc	missense_variant	3	3.52	F1	.	.	ENSMUSP00000029700	'15/15	ENSMUST00000029700	Transcript	Y	ENSMUSG00000028064	sema domain, immunoglobulin domain (Ig), transmembrane domain (TM) and short cytoplasmic domain, (semaphorin) 4A [Source:MGI Symbol@@@Acc:MGI:107560]	89	ENSMUST00000029700.5:c.1994C>T	ENSMUSP00000029700.5:p.Thr665Ile	.	.	mutect	Y	0	0	0	N/A	82	0	'0	82	43	39	665	NM_013658.3	NP_038686.3	tolerated(0.06)	Sema4a
219	11	9275162	A	G	E/G	protein_coding	.	.	YES	CCDS36110.1	5034	1640	.	gAg/gGg	missense_variant	3	2.12	A1	.	.	ENSMUSP00000040465	'13/62	ENSMUST00000042740	Transcript	Y	ENSMUSG00000004668	ATP-binding cassette, sub-family A (ABC1), member 13 [Source:MGI Symbol@@@Acc:MGI:2388707]	98	ENSMUST00000042740.6:c.1640A>G	ENSMUSP00000040465.6:p.Glu547Gly	.	.	mutect	Y	0	0	0	N/A	314	0	'0	314	160	154	547	NM_178259.3	NP_839990.2	.	Abca13
219	17	37070050	T	C	S/P	protein_coding	.	.	YES	CCDS37616.1	960	2284	.	Tcc/Ccc	missense_variant	3	0.648	B1	.	PROSITE_profiles:PS50259,Pfam_domain:PF00003,Prints_domain:PR01176	ENSMUSP00000025338	'19/23	ENSMUST00000025338	Transcript	Y	ENSMUSG00000024462	gamma-aminobutyric acid (GABA) B receptor, 1 [Source:MGI Symbol@@@Acc:MGI:1860139]	74	ENSMUST00000025338.9:c.2284T>C	ENSMUSP00000025338.9:p.Ser762Pro	.	.	mutect	Y	0	0	0	N/A	286	0	'0	286	91	195	762	NM_019439.3	NP_062312.3	deleterious(0)	Gabbr1
219	5	14718868	C	T	R/C	protein_coding	.	.	YES	CCDS51415.1	5068	13096	.	Cgt/Tgt	missense_variant	3	4.31	A1	.	.	ENSMUSP00000030691	'8/25	ENSMUST00000030691	Transcript	Y	ENSMUSG00000061601	piccolo (presynaptic cytomatrix protein) [Source:MGI Symbol@@@Acc:MGI:1349390]	180	ENSMUST00000030691.10:c.13096C>T	ENSMUSP00000030691.9:p.Arg4366Cys	.	.	mutect	Y	0	0	0	N/A	119	0	'0	119	85	34	4366	NM_011995.4	NP_036125.4	.	Pclo
13	13	105444959	A	C	K/Q	protein_coding	.	.	YES	CCDS26756.1	421	706	.	Aag/Cag	missense_variant	3	1.85	D1	.	PROSITE_profiles:PS50262,Pfam_domain:PF00001,Prints_domain:PR00512,Superfamily_domains:SSF81321	ENSMUSP00000022235	'1/1	ENSMUST00000022235	Transcript	Y	ENSMUSG00000021721	5-hydroxytryptamine (serotonin) receptor 1A [Source:MGI Symbol@@@Acc:MGI:96273]	53	ENSMUST00000022235.4:c.706A>C	ENSMUSP00000022235.4:p.Lys236Gln	.	.	mutect	Y	0	0	0	N/A	200	0	'0	200	32	168	236	NM_008308.4	NP_032334.2	tolerated(0.45)	Htr1a
218	11	34688501	A	G	V/A	protein_coding	.	.	YES	.	1828	2084	.	gTa/gCa	missense_variant	3	4.57	A4	.	Superfamily_domains:SSF48371	ENSMUSP00000090884	'21/52	ENSMUST00000093193	Transcript	Y	ENSMUSG00000020143	dedicator of cyto-kinesis 2 [Source:MGI Symbol@@@Acc:MGI:2149010]	64	ENSMUST00000093193.5:c.2084T>C	ENSMUSP00000090884.5:p.Val695Ala	.	.	mutect	Y	0	0	0	N/A	193	0	'0	193	68	125	695	NM_033374.2	NP_203538.2	deleterious(0)	Dock2
13	11	69587279	G	A	.	protein_coding	.	.	YES	CCDS36193.1	390	.	.	.	splice_donor_variant	2	3.95	B3	.	.	ENSMUSP00000104298	.	ENSMUST00000108658	Transcript	Y	ENSMUSG00000059552	transformation related protein 53 [Source:MGI Symbol@@@Acc:MGI:98834]	.	ENSMUST00000108658.3:c.105+1G>A	.	.	'3/10	mutect	Y	0	0	0	N/A	131	0	'0	131	99	32	.	.	.	.	Trp53
[truncated: 29 more columns]
