# Supplementary material for: Genomic characterisation of Eμ-Myc mouse lymphomas identifies Bcor as a Myc co-operative tumour-suppressor gene
Source: Nat Commun. 2017 Mar 6;8:14581. doi: 10.1038/ncomms14581 (PMC5343491; doi:10.1038/ncomms14581)
Supplement: Supplementary Data 3 — Cancer genes identified within recurrent CNV regions of Eu-Myc lymphoma [file ncomms14581-s4.xlsx]

## Sheet: Sheet1
Supplementary Data 3. Cancer genes identified within recurrent CNV regions of Eu-Myc lymphoma
Gene ID	Gene Symbol	human_ortholog_gene	CGC	chr	exon_start	exon_end		% cases altered
ENSMUSG00000044337	Gain-Cxcr7	ACKR3	ACKR3	1	90200000	90250000	50000	0.272727
ENSMUSG00000015522	Gain-Arnt	ARNT	ARNT	3	94885459	95879340	993881	0.227273
ENSMUSG00000033161	Gain-Atp1a1	ATP1A1	ATP1A1	3	98130985	102920791	4789806	0.227273
ENSMUSG00000028191	Gain-Bcl10	BCL10	BCL10	3	145595921	146134183	538262	0.181818
ENSMUSG00000038256	Gain-Bcl9	BCL9	BCL9	3	96643386	98111915	1468529	0.227273
ENSMUSG00000044468	Gain-Fam46c	FAM46C	FAM46C	3	98130985	102920791	4789806	0.227273
ENSMUSG00000028086	Gain-Fbxw7	FBXW7	FBXW7	3	71460000	88000000	16540000	0.181818
ENSMUSG00000044167	Gain-Foxo1	FOXO1	FOXO1	3	35200000	53260819	18060819	0.136364
ENSMUSG00000028034	Gain-Fubp1	FUBP1	FUBP1	3	148822762	152226413	3403651	0.181818
ENSMUSG00000027823	Gain-Gmps	GMPS	GMPS	3	56100000	64250000	8150000	0.136364
ENSMUSG00000040289	Gain-Hey1	HEY1	HEY1	3	3508089	9950000	6441911	0.136364
ENSMUSG00000027720	Gain-Il2	IL2	IL2	3	35200000	53260819	18060819	0.136364
ENSMUSG00000048332	Gain-Lhfp	LHFP	LHFP	3	35200000	53260819	18060819	0.136364
ENSMUSG00000028063	Gain-Lmna	LMNA	LMNA	3	88072869	89207608	1134739	0.227273
ENSMUSG00000027684	Gain-Mecom	MECOM	MECOM	3	28950000	35150000	6200000	0.136364
ENSMUSG00000048416	Gain-Mlf1	MLF1	MLF1	3	64650000	71460000	6810000	0.136364
ENSMUSG00000053192	Gain-Mllt11	MLLT11	MLLT11	3	94885459	95879340	993881	0.227273
ENSMUSG00000042784	Gain-Muc1	MUC1	MUC1	3	89210507	89245955	35448	0.227273
ENSMUSG00000027878	Gain-Notch2	NOTCH2	NOTCH2	3	96643386	98111915	1468529	0.227273
ENSMUSG00000027852	Gain-Nras	NRAS	NRAS	3	102935356	103062722	127366	0.227273
ENSMUSG00000028072	Gain-Ntrk1	NTRK1	NTRK1	3	71460000	88000000	16540000	0.181818
ENSMUSG00000038170	Gain-Pde4dip	PDE4DIP	PDE4DIP	3	96643386	98111915	1468529	0.227273
ENSMUSG00000027665	Gain-Pik3ca	PIK3CA	PIK3CA	3	28950000	35150000	6200000	0.136364
ENSMUSG00000004895	Gain-Prcc	PRCC	PRCC	3	71460000	88000000	16540000	0.181818
ENSMUSG00000028149	Gain-Rap1gds1	RAP1GDS1	RAP1GDS1	3	136934856	139200000	2265144	0.181818
ENSMUSG00000048109	Gain-Rbm15	RBM15	RBM15	3	106684868	107931476	1246608	0.227273
ENSMUSG00000074637	Gain-Sox2	SOX2	SOX2	3	28950000	35150000	6200000	0.136364
ENSMUSG00000027630	Gain-Tbl1xr1	TBL1XR1	TBL1XR1	3	18950000	22900000	3950000	0.136364
ENSMUSG00000040943	Gain-Tet2	TET2	TET2	3	131400000	133473849	2073849	0.181818
ENSMUSG00000033014	Gain-Trim33	TRIM33	TRIM33	3	103073865	104464472	1390607	0.227273
ENSMUSG00000027803	Gain-Wwtr1	WWTR1	WWTR1	3	56100000	64250000	8150000	0.136364
ENSMUSG00000028484	Loss-Psip1	PSIP1	PSIP1	4	83453383	83456808	3425	0.318182
ENSMUSG00000000184	Gain-Ccnd2	CCND2	CCND2	6	126900000	129550000	2650000	0.0909091
ENSMUSG00000003031	Gain-Cdkn1b	CDKN1B	CDKN1B	6	131100000	145950000	14850000	0.0909091
ENSMUSG00000030057	Gain-Cnbp	CNBP	CNBP	6	82000000	103550000	21550000	0.0909091
ENSMUSG00000031865	Gain-Dctn1	DCTN1	DCTN1	6	82000000	103550000	21550000	0.0909091
ENSMUSG00000030172	Gain-Erc1	ERC1	ERC1	6	115967628	123300000	7332372	0.0909091
ENSMUSG00000030275	Gain-Etnk1	ETNK1	ETNK1	6	131100000	145950000	14850000	0.0909091
ENSMUSG00000030199	Gain-Etv6	ETV6	ETV6	6	131100000	145950000	14850000	0.0909091
ENSMUSG00000034023	Gain-Fancd2	FANCD2	FANCD2	6	113337907	115844913	2507006	0.0909091
ENSMUSG00000030067	Gain-Foxp1	FOXP1	FOXP1	6	82000000	103550000	21550000	0.0909091
ENSMUSG00000015053	Gain-Gata2	GATA2	GATA2	6	82000000	103550000	21550000	0.0909091
ENSMUSG00000030180	Gain-Kdm5a	KDM5A	KDM5A	6	115967628	123300000	7332372	0.0909091
ENSMUSG00000030265	Gain-Kras	KRAS	KRAS	6	131100000	145950000	14850000	0.0909091
ENSMUSG00000035158	Gain-Mitf	MITF	MITF	6	82000000	103550000	21550000	0.0909091
ENSMUSG00000000440	Gain-Pparg	PPARG	PPARG	6	113337907	115844913	2507006	0.0909091
ENSMUSG00000016487	Gain-Ppfibp1	PPFIBP1	PPFIBP1	6	146050000	149550000	3500000	0.0909091
ENSMUSG00000000441	Gain-Raf1	RAF1	RAF1	6	113337907	115844913	2507006	0.0909091
ENSMUSG00000030110	Gain-Ret	RET	RET	6	115967628	123300000	7332372	0.0909091
ENSMUSG00000030062	Gain-Rpn1	RPN1	RPN1	6	82000000	103550000	21550000	0.0909091
ENSMUSG00000030257	Gain-Srgap3	SRGAP3	SRGAP3	6	107850000	113334095	5484095	0.0909091
ENSMUSG00000030094	Gain-Xpc	XPC	XPC	6	82000000	103550000	21550000	0.0909091
ENSMUSG00000038346	Gain-Zfp384	ZNF384	ZNF384	6	123650000	126850000	3200000	0.0909091
ENSMUSG00000030849	Gain-Fgfr2	FGFR2	FGFR2	7	130900000	130950000	50000	0.136364
ENSMUSG00000063903	Gain-Klk1	KLK2	KLK2	7	39400000	46500000	7100000	0.0909091
ENSMUSG00000063133	Gain-Klk1b1	KLK2	KLK2	7	39400000	46500000	7100000	0.0909091
ENSMUSG00000044485	Gain-Klk1b11	KLK2	KLK2	7	39400000	46500000	7100000	0.0909091
ENSMUSG00000038968	Gain-Klk1b16	KLK2	KLK2	7	39400000	46500000	7100000	0.0909091
ENSMUSG00000066516	Gain-Klk1b21	KLK2	KLK2	7	39400000	46500000	7100000	0.0909091
ENSMUSG00000060177	Gain-Klk1b22	KLK2	KLK2	7	39400000	46500000	7100000	0.0909091
ENSMUSG00000063713	Gain-Klk1b24	KLK2	KLK2	7	39400000	46500000	7100000	0.0909091
ENSMUSG00000053719	Gain-Klk1b26	KLK2	KLK2	7	39400000	46500000	7100000	0.0909091
ENSMUSG00000063177	Gain-Klk1b27	KLK2	KLK2	7	39400000	46500000	7100000	0.0909091
ENSMUSG00000066515	Gain-Klk1b3	KLK2	KLK2	7	39400000	46500000	7100000	0.0909091
ENSMUSG00000066513	Gain-Klk1b4	KLK2	KLK2	7	39400000	46500000	7100000	0.0909091
ENSMUSG00000066512	Gain-Klk1b5	KLK2	KLK2	7	39400000	46500000	7100000	0.0909091
ENSMUSG00000063089	Gain-Klk1b8	KLK2	KLK2	7	39400000	46500000	7100000	0.0909091
ENSMUSG00000059042	Gain-Klk1b9	KLK2	KLK2	7	39400000	46500000	7100000	0.0909091
ENSMUSG00000009471	Gain-Myod1	MYOD1	MYOD1	7	39400000	46500000	7100000	0.0909091
ENSMUSG00000036712	Gain-Cyld	CYLD	CYLD	8	88700000	88750000	50000	0.272727
ENSMUSG00000031537	Gain-Ikbkb	IKBKB	IKBKB	8	22600000	22700000	100000	0.227273
ENSMUSG00000031592	Gain-Pcm1	PCM1	PCM1	8	41250000	41300000	50000	0.181818
ENSMUSG00000031799	Gain-Tpm4	TPM4	TPM4	8	72100000	72150000	50000	0.227273
ENSMUSG00000032598	Loss-Nckipsd	NCKIPSD	NCKIPSD	9	108800000	108850000	50000	0.181818
ENSMUSG00000006728	Gain-Cdk4	CDK4	CDK4	10	119250000	130000000	10750000	0.0909091
ENSMUSG00000025408	Gain-Ddit3	DDIT3	DDIT3	10	119250000	130000000	10750000	0.0909091
ENSMUSG00000018166	Gain-Erbb3	ERBB3	ERBB3	10	119250000	130000000	10750000	0.0909091
ENSMUSG00000056758	Gain-Hmga2	HMGA2	HMGA2	10	119250000	130000000	10750000	0.0909091
ENSMUSG00000020105	Gain-Lrig3	LRIG3	LRIG3	10	119250000	130000000	10750000	0.0909091
ENSMUSG00000020184	Gain-Mdm2	MDM2	MDM2	10	116632086	119200000	2567914	0.0909091
ENSMUSG00000019982	Gain-Myb	MYB	MYB	10	20370000	21290000	920000	0.0909091
ENSMUSG00000025402	Gain-Nab2	NAB2	NAB2	10	119250000	130000000	10750000	0.0909091
ENSMUSG00000020154	Gain-Ptprb	PTPRB	PTPRB	10	112050000	116581720	4531720	0.0909091
ENSMUSG00000002147	Gain-Stat6	STAT6	STAT6	10	119250000	130000000	10750000	0.0909091
ENSMUSG00000020218	Gain-Wif1	WIF1	WIF1	10	119250000	130000000	10750000	0.0909091
ENSMUSG00000069769	Loss-Msi2	MSI2	MSI2	11	88400000	88450000	50000	0.227273
ENSMUSG00000001729	Gain-Akt1	AKT1	AKT1	12	109300000	113429684	4129684	0.0909091
ENSMUSG00000051721	Gain-BC068281	C2orf44	C2orf44	12	3176259	18600000	15423741	0.0909091
ENSMUSG00000041415	Gain-Dicer1	DICER1	DICER1	12	89050000	107350000	18300000	0.0909091
ENSMUSG00000020661	Gain-Dnmt3a	DNMT3A	DNMT3A	12	3176259	18600000	15423741	0.0909091
ENSMUSG00000004151	Gain-Etv1	ETV1	ETV1	12	37100000	54701786	17601786	0.0909091
ENSMUSG00000035451	Gain-Foxa1	FOXA1	FOXA1	12	56350000	59750000	3400000	0.0909091
ENSMUSG00000021908	Gain-Gm6768	NCOA4	NCOA4	12	117800000	120018754	2218754	0.0909091
ENSMUSG00000021192	Gain-Golga5	GOLGA5	GOLGA5	12	89050000	107350000	18300000	0.0909091
ENSMUSG00000047454	Gain-Gphn	GPHN	GPHN	12	75950000	82650000	6700000	0.0909091
ENSMUSG00000021270	Gain-Hsp90aa1	HSP90AA1	HSP90AA1	12	109300000	113429684	4129684	0.0909091
ENSMUSG00000059436	Gain-Max	MAX	MAX	12	75950000	82650000	6700000	0.0909091
ENSMUSG00000037169	Gain-Mycn	MYCN	MYCN	12	3176259	18600000	15423741	0.0909091
ENSMUSG00000020647	Gain-Ncoa1	NCOA1	NCOA1	12	3176259	18600000	15423741	0.0909091
ENSMUSG00000021068	Gain-Nin	NIN	NIN	12	68350000	75900000	7550000	0.0909091
ENSMUSG00000001496	Gain-Nkx2-1	NKX2-1	NKX2-1	12	56350000	59750000	3400000	0.0909091
ENSMUSG00000059060	Gain-Rad51b	RAD51B	RAD51B	12	75950000	82650000	6700000	0.0909091
ENSMUSG00000041359	Gain-Tcl1	TCL1A	TCL1A	12	89050000	107350000	18300000	0.0909091
ENSMUSG00000021188	Gain-Trip11	TRIP11	TRIP11	12	89050000	107350000	18300000	0.0909091
ENSMUSG00000020963	Gain-Tshr	TSHR	TSHR	12	89050000	107350000	18300000	0.0909091
ENSMUSG00000021377	Loss-Dek	DEK	DEK	13	46500000	48400000	1900000	0.181818
ENSMUSG00000041417	Loss-Pik3r1	PIK3R1	PIK3R1	13	97150000	104900000	7750000	0.181818
ENSMUSG00000000078	Loss-Klf6	KLF6	KLF6	13	3400000	12800000	9400000	0.136364
ENSMUSG00000021326	Loss-Trim27	TRIM27	TRIM27	13	17050000	25300000	8250000	0.136364
ENSMUSG00000021356	Loss-Irf4	IRF4	IRF4	13	27300000	31200000	3900000	0.136364
ENSMUSG00000048368	Loss-Omd	OMD	OMD	13	48400000	53050000	4650000	0.136364
ENSMUSG00000021457	Loss-Syk	SYK	SYK	13	48400000	53050000	4650000	0.136364
ENSMUSG00000005320	Loss-Fgfr4	FGFR4	FGFR4	13	54490000	59900000	5410000	0.136364
ENSMUSG00000021488	Loss-Nsd1	NSD1	NSD1	13	54490000	59900000	5410000	0.136364
ENSMUSG00000021461	Loss-Fancc	FANCC	FANCC	13	61250000	68150000	6900000	0.136364
ENSMUSG00000021466	Loss-Ptch1	PTCH1	PTCH1	13	61250000	68150000	6900000	0.136364
ENSMUSG00000021611	Loss-Tert	TERT	TERT	13	73500000	74650000	1150000	0.136364
ENSMUSG00000021754	Loss-Map3k1	MAP3K1	MAP3K1	13	110850000	114000000	3150000	0.136364
ENSMUSG00000021756	Loss-Il6st	IL6ST	IL6ST	13	110850000	114000000	3150000	0.136364
ENSMUSG00000033237	Gain-Arid2	ARID2	ARID2	15	95540000	96432022	892022	0.181818
ENSMUSG00000023027	Gain-Atf1	ATF1	ATF1	15	98911288	101677798	2766510	0.181818
ENSMUSG00000022483	Gain-Col2a1	COL2A1	COL2A1	15	96576520	98908141	2331621	0.181818
ENSMUSG00000014313	Gain-Cox6c	COX6C	COX6C	15	34900000	38650000	3750000	0.181818
ENSMUSG00000022336	Gain-Eif3e	EIF3E	EIF3E	15	40800000	44600000	3800000	0.181818
ENSMUSG00000055024	Gain-Ep300	EP300	EP300	15	74950000	86450000	11500000	0.181818
ENSMUSG00000061731	Gain-Ext1	EXT1	EXT1	15	52500000	57250000	4750000	0.181818
ENSMUSG00000001656	Gain-Hoxc11	HOXC11	HOXC11	15	101678782	103354505	1675723	0.181818
ENSMUSG00000001655	Gain-Hoxc13	HOXC13	HOXC13	15	101678782	103354505	1675723	0.181818
ENSMUSG00000003882	Gain-Il7r	IL7R	IL7R	15	9250000	11700000	2450000	0.181818
ENSMUSG00000054263	Gain-Lifr	LIFR	LIFR	15	4650000	8319715	3669715	0.181818
ENSMUSG00000042292	Gain-Mkl1	MKL1	MKL1	15	74950000	86450000	11500000	0.181818
ENSMUSG00000048154	Gain-Mll2	KMT2D	KMT2D	15	96576520	98908141	2331621	0.181818
ENSMUSG00000022346	Gain-Myc	MYC	MYC	15	61850000	62107652	257652	0.181818
ENSMUSG00000022443	Gain-Myh9	MYH9	MYH9	15	74950000	86450000	11500000	0.181818
ENSMUSG00000005125	Gain-Ndrg1	NDRG1	NDRG1	15	62219210	68350000	6130790	0.181818
ENSMUSG00000000489	Gain-Pdgfb	PDGFB	PDGFB	15	74950000	86450000	11500000	0.181818
ENSMUSG00000022314	Gain-Rad21	RAD21	RAD21	15	44650000	52450000	7800000	0.181818
ENSMUSG00000033762	Gain-Recql4	RECQL4	RECQL4	15	74950000	86450000	11500000	0.181818
ENSMUSG00000051920	Gain-Rspo2	RSPO2	RSPO2	15	40800000	44600000	3800000	0.181818
ENSMUSG00000023018	Gain-Smarcd1	SMARCD1	SMARCD1	15	98911288	101677798	2766510	0.181818
ENSMUSG00000037487	Gain-Ubr5	UBR5	UBR5	15	34900000	38650000	3750000	0.181818
ENSMUSG00000068036	Loss-Mllt4	MLLT4	MLLT4	17	13750000	13800000	50000	0.272727
ENSMUSG00000052397	Loss-Ezr	EZR	EZR	17	6550000	6900000	350000	0.0909091
ENSMUSG00000005871	Gain-Apc	APC	APC	18	33250000	44300000	11050000	0.136364
ENSMUSG00000036452	Gain-Arhgap26	ARHGAP26	ARHGAP26	18	33250000	44300000	11050000	0.136364
ENSMUSG00000024610	Gain-Cd74	CD74	CD74	18	57200000	68600000	11400000	0.136364
ENSMUSG00000024382	Gain-Ercc3	ERCC3	ERCC3	18	31000000	33200000	2200000	0.136364
ENSMUSG00000006740	Gain-Kif5b	KIF5B	KIF5B	18	3150000	7300000	4150000	0.136364
ENSMUSG00000032688	Gain-Malt1	MALT1	MALT1	18	57200000	68600000	11400000	0.136364
ENSMUSG00000024620	Gain-Pdgfrb	PDGFRB	PDGFRB	18	57200000	68600000	11400000	0.136364
ENSMUSG00000024548	Gain-Setbp1	SETBP1	SETBP1	18	70500000	79600000	9100000	0.136364
ENSMUSG00000024515	Gain-Smad4	SMAD4	SMAD4	18	70500000	79600000	9100000	0.136364
ENSMUSG00000037013	Gain-Ss18	SS18	SS18	18	10181030	15600000	5418970	0.136364
ENSMUSG00000024420	Gain-Zfp521	ZNF521	ZNF521	18	10181030	15600000	5418970	0.136364
ENSMUSG00000016496	Gain-Cd274	CD274	CD274	19	29358566	29372252	13686	0.545455
ENSMUSG00000024789	Gain-Jak2	JAK2	JAK2	19	29134210	29289006	154796	0.545455
ENSMUSG00000016498	Gain-Pdcd1lg2	PDCD1LG2	PDCD1LG2	19	29385610	29422170	36560	0.5
ENSMUSG00000024947	Loss-Men1	MEN1	MEN1	19	5550000	6390123	840123	0.0909091
ENSMUSG00000024639	Loss-Gnaq	GNAQ	GNAQ	19	15550000	28200000	12650000	0.0909091
ENSMUSG00000013663	Loss-Pten	PTEN	PTEN	19	31302101	34150000	2847899	0.0909091
ENSMUSG00000024778	Loss-Fas	FAS	FAS	19	34250000	34650000	400000	0.0909091
ENSMUSG00000025215	Loss-Tlx1	TLX1	TLX1	19	34700000	46068262	11368262	0.0909091
ENSMUSG00000025225	Loss-Nfkb2	NFKB2	NFKB2	19	46078489	52200000	6121511	0.0909091
ENSMUSG00000025231	Loss-Sufu	SUFU	SUFU	19	46078489	52200000	6121511	0.0909091
ENSMUSG00000025041	Loss-Nt5c2	NT5C2	NT5C2	19	46078489	52200000	6121511	0.0909091
ENSMUSG00000024983	Loss-Vti1a	VTI1A	VTI1A	19	52900000	61227527	8327527	0.0909091
ENSMUSG00000024985	Loss-Tcf7l2	TCF7L2	TCF7L2	19	52900000	61227527	8327527	0.0909091
ENSMUSG00000041362	Loss-4930506M07Rik	KIAA1598	KIAA1598	19	52900000	61227527	8327527	0.0909091
