# Supplementary material for: Genomic characterisation of Eμ-Myc mouse lymphomas identifies Bcor as a Myc co-operative tumour-suppressor gene
Source: Nat Commun. 2017 Mar 6;8:14581. doi: 10.1038/ncomms14581 (PMC5343491; doi:10.1038/ncomms14581)
Supplement: Supplementary Data 4 — SNVs and InDels identified from whole-exome sequencing of Eu-Myc/P19ARF-/+ lymphomas [file ncomms14581-s5.xlsx]

## Sheet: Sheet1
Supplementary Data 4. SNVs and InDels identified from whole-exome sequencing of Eu-Myc/P19ARF-/+ lymphomas
Sample	#CHROM	POS	REF	ALT	Amino_acids	BIOTYPE	CANONICAL	CCDS	CDS_Length	CDS_position	COSMIC_ids	Codons	Consequence	Consequence_Rank	Conservation	Cytoband	DISTANCE	DOMAINS	ENSP	EXON	Feature	Feature_type	Filter_for_unique_deleterious_consequence	Gene	GeneDesc	Grantham_Score	HGVSc	HGVSp	ID	INTRON	Identified	Is_deleterious_consequence	Normal:GT	Normal:PMCAD	Normal:PMCADF	Normal:PMCADR	Normal:PMCBDIR	Normal:PMCDP	Normal:PMCFREQ	Normal:PMCRD	Normal:PMCRDF	Normal:PMCRDR	Protein_position	RefSeq_mRNA	RefSeq_peptide	SIFT	SYMBOL	Tumor:GT	Tumor:PMCAD
Eu-Myc-p19ARF-4	1	31204097	G	A	R/H	protein_coding	YES	CCDS14859.1	563	1259	.	cGc/cAc	missense_variant	3	.	B	.	Pfam_domain:PF00120,Superfamily_domains:SSF55931	ENSMUSP00000059871	'5/5	ENSMUST00000062560	Transcript	Y	ENSMUSG00000050217	lengsin, lens protein with glutamine synthetase domain [Source:MGI Symbol@@@Acc:MGI:2672844]	29	ENSMUST00000062560.7:c.1259G>A	ENSMUSP00000059871.7:p.Arg420His	.	.	mutect	Y	'0	0	0	0	N/A	180	0	180	106	74	420	NM_153601.1	NP_705829.1	tolerated(0.08)	Lgsn	'0/1	10
Eu-Myc-p19ARF-4	1	93076316	TC	T	.	protein_coding	YES	CCDS48327.1	1697	442	.	.	frameshift_variant,feature_truncation	1	4.36	D	.	Pfam_domain:PF00225,Superfamily_domains:SSF52540,SMART_domains:SM00129,PROSITE_profiles:PS50067	ENSMUSP00000128432	'6/48	ENSMUST00000171796	Transcript	Y	ENSMUSG00000014602	kinesin family member 1A [Source:MGI Symbol@@@Acc:MGI:108391]	.	ENSMUST00000171796.1:c.442delG	ENSMUSP00000128432.1:p.Glu148ArgfsTer11	.	.	indelgenotyper	Y	'0/0	0	0	0	N/A	24	0	24	2	22	148	NM_008440.3	NP_032466.2	.	Kif1a	'0/1	2
Eu-Myc-p19ARF-4	1	191354602	T	G	E/D	protein_coding	YES	CCDS15620.1	486	1155	.	gaA/gaC	missense_variant	3	1.45	H6	.	Pfam_domain:PF01603,PIRSF_domain:PIRSF028043,Superfamily_domains:SSF48371	ENSMUSP00000070726	'11/13	ENSMUST00000067976	Transcript	Y	ENSMUSG00000026626	protein phosphatase 2, regulatory subunit B (B56), alpha isoform [Source:MGI Symbol@@@Acc:MGI:2388479]	45	ENSMUST00000067976.3:c.1155A>C	ENSMUSP00000070726.3:p.Glu385Asp	.	.	mutect	Y	'0	0	0	0	N/A	162	0	162	111	51	385	NM_144880.4	NP_659129.2	tolerated(0.11)	Ppp2r5a	'0/1	7
Eu-Myc-p19ARF-4	2	117298503	G	A	H/Y	protein_coding	YES	CCDS16572.1	795	634	.	Cac/Tac	missense_variant	3	5.57	E5	.	PROSITE_profiles:PS50009,Pfam_domain:PF00617,SMART_domains:SM00147,Superfamily_domains:SSF48366	ENSMUSP00000099593	'6/17	ENSMUST00000102534	Transcript	Y	ENSMUSG00000027347	RAS guanyl releasing protein 1 [Source:MGI Symbol@@@Acc:MGI:1314635]	83	ENSMUST00000102534.4:c.634C>T	ENSMUSP00000099593.4:p.His212Tyr	.	.	mutect	Y	'0	0	0	0	N/A	442	0	441	166	275	212	.	.	deleterious(0)	Rasgrp1	'0/1	20
Eu-Myc-p19ARF-4	3	62340518	T	C	V/A	protein_coding	YES	CCDS38443.1	869	1022	.	gTc/gCc	missense_variant	3	4.28	E1	.	.	ENSMUSP00000078281	'1/14	ENSMUST00000079300	Transcript	Y	ENSMUSG00000036885	Rho guanine nucleotide exchange factor (GEF) 26 [Source:MGI Symbol@@@Acc:MGI:1918053]	64	ENSMUST00000079300.6:c.1022T>C	ENSMUSP00000078281.6:p.Val341Ala	.	.	mutect	Y	'0	0	0	0	N/A	189	0	189	65	124	341	NM_001081295.1	NP_001074764.1	tolerated(0.79)	Arhgef26	'0/1	4
Eu-Myc-p19ARF-4	4	21678854	TGCC	T	AA/A	protein_coding	YES	CCDS38699.1	754	1632-1634	.	gcGGCa/gca	inframe_deletion	3	.	A3	.	PROSITE_profiles:PS50310,Low_complexity_(Seg):Seg	ENSMUSP00000092761	'4/4	ENSMUST00000095141	Transcript	Y	ENSMUSG00000040478	PR domain containing 13 [Source:MGI Symbol@@@Acc:MGI:2448528]	.	ENSMUST00000095141.3:c.1632_1634delGGC	ENSMUSP00000092761.3:p.Ala546del	.	.	indelgenotyper	Y	'0/0	0	0	0	N/A	18	0	18	8	10	544-545	NM_001080771.1	NP_001074240.1	.	Prdm13	'0/1	2
Eu-Myc-p19ARF-4	5	24391785	TC	T	.	protein_coding	YES	CCDS39027.1	922	131	.	.	frameshift_variant,feature_truncation	1	0.605	A3	.	.	ENSMUSP00000051864	'1/14	ENSMUST00000059401	Transcript	Y	ENSMUSG00000038295	autophagy related 9B [Source:MGI Symbol@@@Acc:MGI:2685420]	.	ENSMUST00000059401.6:c.131delG	ENSMUSP00000051864.6:p.Gly44GlufsTer33	.	.	indelgenotyper	Y	'0/0	0	0	0	N/A	23	0	23	8	15	44	NM_001002897.3	NP_001002897.2	.	Atg9b	'0/1	2
Eu-Myc-p19ARF-4	5	139758567	C	T	G/D	protein_coding	YES	CCDS57399.1	2222	4439	.	gGc/gAc	missense_variant	3	2.13	G2	.	.	ENSMUSP00000072406	'31/47	ENSMUST00000072607	Transcript	Y	ENSMUSG00000029547	integrator complex subunit 1 [Source:MGI Symbol@@@Acc:MGI:1915760]	94	ENSMUST00000072607.4:c.4439G>A	ENSMUSP00000072406.4:p.Gly1480Asp	.	.	mutect	Y	'0	0	0	0	N/A	110	0	110	58	52	1480	NM_026748.2	NP_081024.3	tolerated(0.3)	Ints1	'0/1	37
Eu-Myc-p19ARF-4	5	150070368	AT	A	.	protein_coding	YES	CCDS19886.1	737	1925	.	.	frameshift_variant,feature_truncation	1	4.92	G3	.	PROSITE_profiles:PS50262,Prints_domain:PR00237,Pfam_domain:PF00001,Superfamily_domains:SSF81321	ENSMUSP00000067897	'17/18	ENSMUST00000065745	Transcript	Y	ENSMUSG00000053368	relaxin/insulin-like family peptide receptor 2 [Source:MGI Symbol@@@Acc:MGI:2153463]	.	ENSMUST00000065745.3:c.1925delT	ENSMUSP00000067897.3:p.Ile642ThrfsTer24	.	.	indelgenotyper	Y	'0/0	0	0	0	N/A	33	0	33	5	28	642	NM_080468.2	NP_536716.2	.	Rxfp2	'0/1	2
Eu-Myc-p19ARF-4	5	151586871	CT	C	.	protein_coding	YES	CCDS51711.1	788	35	.	.	frameshift_variant,feature_truncation	1	.	G3	.	Pfam_domain:PF01094,Prints_domain:PR00248,Superfamily_domains:SSF53822	ENSMUSP00000127506	'1/5	ENSMUST00000165928	Transcript	Y	ENSMUSG00000091794	vomeronasal 2, receptor 18 [Source:MGI Symbol@@@Acc:MGI:3645314]	.	ENSMUST00000165928.1:c.35delA	ENSMUSP00000127506.1:p.Lys12ArgfsTer30	.	.	indelgenotyper	Y	'0/0	0	0	0	N/A	72	0	72	8	64	12	NM_001102582.1	NP_001096052.1	.	Vmn2r18	'0/1	2
Eu-Myc-p19ARF-4	6	132700320	C	T	A/T	protein_coding	YES	CCDS20618.1	305	688	.	Gcc/Acc	missense_variant	3	.	G1	.	PROSITE_profiles:PS50262,Pfam_domain:PF05296,Superfamily_domains:SSF81321	ENSMUSP00000093044	'1/1	ENSMUST00000095395	Transcript	Y	ENSMUSG00000071150	taste receptor, type 2, member 121 [Source:MGI Symbol@@@Acc:MGI:2681259]	58	ENSMUST00000095395.1:c.688G>A	ENSMUSP00000093044.1:p.Ala230Thr	.	.	mutect	Y	'0	0	0	0	N/A	181	0	180	125	55	230	NM_207024.1	NP_996907.1	deleterious(0.02)	Tas2r121	'0/1	23
Eu-Myc-p19ARF-4	7	111051024	CG	C	.	protein_coding	YES	CCDS21750.1	1173	2525	.	.	frameshift_variant,feature_truncation	1	4.21	E3	.	Coiled-coils_(Ncoils):ncoils	ENSMUSP00000005749	'20/25	ENSMUST00000005749	Transcript	Y	ENSMUSG00000005609	Ctr9, Paf1/RNA polymerase II complex component, homolog (S. cerevisiae) [Source:MGI Symbol@@@Acc:MGI:109345]	.	ENSMUST00000005749.5:c.2525delG	ENSMUSP00000005749.5:p.Ala843ProfsTer10	.	.	indelgenotyper	Y	'0/0	0	0	0	N/A	17	0	17	6	11	842	NM_009431.2	NP_033457.2	.	Ctr9	'0/1	2
Eu-Myc-p19ARF-4	8	105620284	TG	T	.	protein_coding	YES	CCDS52660.1	1223	2852	.	.	frameshift_variant,feature_truncation	1	3.71	D3	.	.	ENSMUSP00000039966	'16/22	ENSMUST00000043531	Transcript	Y	ENSMUSG00000038604	family with sequence similarity 65, member A [Source:MGI Symbol@@@Acc:MGI:1922937]	.	ENSMUST00000043531.8:c.2852delG	ENSMUSP00000039966.8:p.Asn953ThrfsTer20	.	.	indelgenotyper	Y	'0/0	0	0	0	N/A	196	0	195	139	56	951	NM_001081241.2	NP_001074710.2	.	Fam65a	'0/1	46
Eu-Myc-p19ARF-4	9	8004192	GA	G	.	protein_coding	YES	CCDS52718.1	488	198	.	.	frameshift_variant,feature_truncation	1	.	A1	.	.	ENSMUSP00000069554	'1/9	ENSMUST00000065353	Transcript	Y	ENSMUSG00000053110	yes-associated protein 1 [Source:MGI Symbol@@@Acc:MGI:103262]	.	ENSMUST00000065353.6:c.198delT	ENSMUSP00000069554.6:p.Gln67ArgfsTer37	.	.	indelgenotyper	Y	'0/0	0	0	0	N/A	12	0	12	3	9	66	NM_001171147.1	NP_001164618.1	.	Yap1	'0/1	2
Eu-Myc-p19ARF-4	9	38930732	T	C	L/P	protein_coding	YES	CCDS23032.1	308	560	.	cTt/cCt	missense_variant	3	.	A5.1	.	PROSITE_profiles:PS50262,Pfam_domain:PF00001,Prints_domain:PR00245,Superfamily_domains:SSF81321	ENSMUSP00000080385	'1/1	ENSMUST00000058789	Transcript	Y	ENSMUSG00000063221	olfactory receptor 930 [Source:MGI Symbol@@@Acc:MGI:3030764]	98	ENSMUST00000058789.5:c.560T>C	ENSMUSP00000080385.3:p.Leu187Pro	.	.	mutect	Y	'0	0	0	0	N/A	443	0	443	214	229	187	NM_146272.1	NP_666384.1	deleterious(0)	Olfr930	'0/1	52
Eu-Myc-p19ARF-4	9	110617846	T	C	L/P	protein_coding	YES	CCDS40781.2	2537	7481	.	cTg/cCg	missense_variant	3	4.13	F2	.	Pfam_domain:PF08236	ENSMUSP00000116313	'21/21	ENSMUST00000153838	Transcript	Y	ENSMUSG00000044791	SET domain containing 2 [Source:MGI Symbol@@@Acc:MGI:1918177]	98	ENSMUST00000153838.2:c.7481T>C	ENSMUSP00000116313.2:p.Leu2494Pro	.	.	mutect	Y	'0	0	0	0	N/A	159	0	159	84	75	2494	NM_001081340.2	NP_001074809.2	deleterious(0)	Setd2	'0/1	5
Eu-Myc-p19ARF-4	11	62131899	TA	T	.	protein_coding	YES	.	987	1902	.	.	frameshift_variant,feature_truncation	1	-0.966	B2	.	Coiled-coils_(Ncoils):ncoils	ENSMUSP00000090071	'4/13	ENSMUST00000092415	Transcript	Y	ENSMUSG00000042331	sperm antigen with calponin homology and coiled-coil domains 1 [Source:MGI Symbol@@@Acc:MGI:2442356]	.	ENSMUST00000092415.5:c.1902delA	ENSMUSP00000090071.5:p.Lys635ArgfsTer19	.	.	indelgenotyper	Y	'0/0	0	0	0	N/A	17	0	17	4	13	634	NM_001029936.2	NP_001025107.1|NP_001025107.1	.	Specc1	'0/1	2
Eu-Myc-p19ARF-4	11	69122798	GC	G	.	protein_coding	YES	CCDS24883.1	225	483	.	.	frameshift_variant,feature_truncation	1	3.28	B3	.	PROSITE_profiles:PS50099	ENSMUSP00000024543	'4/4	ENSMUST00000024543	Transcript	Y	ENSMUSG00000023781	hairy and enhancer of split 7 (Drosophila) [Source:MGI Symbol@@@Acc:MGI:2135679]	.	ENSMUST00000024543.2:c.483delC	ENSMUSP00000024543.2:p.Pro163GlnfsTer107	.	.	indelgenotyper	Y	'0/0	0	0	0	N/A	17	0	17	15	2	161	NM_033041.4	NP_149030.2	.	Hes7	'0/1	2
Eu-Myc-p19ARF-4	11	102690322	TG	T	.	protein_coding	YES	CCDS25502.1	222	300	.	.	frameshift_variant,feature_truncation	1	3.59	E1	.	.	ENSMUSP00000090230	'3/5	ENSMUST00000092569	Transcript	Y	ENSMUSG00000020925	coiled-coil domain containing 43 [Source:MGI Symbol@@@Acc:MGI:1289318]	.	ENSMUST00000092569.6:c.300delC	ENSMUSP00000090230.6:p.Ile101SerfsTer4	.	.	indelgenotyper	Y	'0/0	0	0	0	N/A	21	0	21	7	14	100	.	.	.	Ccdc43	'0/1	2
Eu-Myc-p19ARF-4	13	14316548	C	T	D/N	protein_coding	YES	CCDS49207.1	1604	1858	.	Gat/Aat	missense_variant	3	.	A1	.	.	ENSMUSP00000106145	'10/29	ENSMUST00000110516	Transcript	Y	ENSMUSG00000021301	HECT, C2 and WW domain containing E3 ubiquitin protein ligase 1 [Source:MGI Symbol@@@Acc:MGI:2444115]	23	ENSMUST00000110516.2:c.1858G>A	ENSMUSP00000106145.2:p.Asp620Asn	.	.	mutect	Y	'0	0	0	0	N/A	130	0	130	70	60	620	NM_001081348.3	NP_001074817.3	tolerated(0.31)	Hecw1	'0/1	61
Eu-Myc-p19ARF-4	14	57525585	GC	G	.	protein_coding	YES	CCDS49507.1	205	298	.	.	frameshift_variant,feature_truncation	1	2.6	C3	.	Prints_domain:PR01932,Pfam_domain:PF06083,Superfamily_domains:SSF57501	ENSMUSP00000086921	'2/3	ENSMUST00000089494	Transcript	Y	ENSMUSG00000050222	interleukin 17D [Source:MGI Symbol@@@Acc:MGI:2446510]	.	ENSMUST00000089494.4:c.298delC	ENSMUSP00000086921.4:p.Trp101GlyfsTer27	.	.	indelgenotyper	Y	'0/0	0	0	0	N/A	14	0	14	6	8	100	NM_145837.3	NP_665836.2	.	Il17d	'0/1	2
Eu-Myc-p19ARF-4	15	88780741	TG	T	.	protein_coding	YES	CCDS27731.1	1168	1012	.	.	frameshift_variant,feature_truncation	1	4.33	E3	.	PROSITE_profiles:PS50808,Superfamily_domains:SSF57667	ENSMUSP00000035437	'3/3	ENSMUST00000041297	Transcript	Y	ENSMUSG00000034333	zinc finger, BED domain containing 4 [Source:MGI Symbol@@@Acc:MGI:2682302]	.	ENSMUST00000041297.8:c.1012delG	ENSMUSP00000035437.8:p.Val338TyrfsTer88	.	.	indelgenotyper	Y	'0/0	0	0	0	N/A	49	0	49	8	41	338	NM_181412.3	NP_852077.1	.	Zbed4	'0/1	2
Eu-Myc-p19ARF-4	17	12928618	AT	A	.	protein_coding	YES	CCDS28398.1	397	510	.	.	frameshift_variant,feature_truncation	1	.	A1	.	TIGRFAM_domain:TIGR01930,Pfam_domain:PF00108,PIRSF_domain:PIRSF000429,Superfamily_domains:SSF53901	ENSMUSP00000045912	'5/9	ENSMUST00000043923	Transcript	Y	ENSMUSG00000062480	acetyl-Coenzyme A acetyltransferase 3 [Source:MGI Symbol@@@Acc:MGI:109182]	.	ENSMUST00000043923.5:c.510delA	ENSMUSP00000045912.5:p.Lys170AsnfsTer4	.	.	indelgenotyper	Y	'0/0	0	0	0	N/A	99	0	99	26	73	170	NM_153151.3	NP_694791.2	.	Acat3	'0/1	2
Eu-Myc-p19ARF-4	17	34716435	C	T	R/C	protein_coding	YES	CCDS28656.2	3126	7708	.	Cgc/Tgc	missense_variant	3	4.38	B1	.	PROSITE_profiles:PS50853,Pfam_domain:PF00041,SMART_domains:SM00060,Superfamily_domains:SSF49265	ENSMUSP00000127487	'22/33	ENSMUST00000168533	Transcript	Y	ENSMUSG00000033327	tenascin XB [Source:MGI Symbol@@@Acc:MGI:1932137]	180	ENSMUST00000168533.1:c.7708C>T	ENSMUSP00000127487.1:p.Arg2570Cys	.	.	mutect	Y	'0	0	0	0	N/A	192	0	192	61	131	2570	NM_031176.2	NP_112453.2	deleterious(0)	Tnxb	'0/1	5
Eu-Myc-p19ARF-4	17	80424185	TA	T	.	protein_coding	YES	CCDS37704.1	1319	1884	.	.	frameshift_variant,feature_truncation	1	4.65	E3	.	PROSITE_profiles:PS50212,Pfam_domain:PF00618,SMART_domains:SM00229,Superfamily_domains:SSF48366	ENSMUSP00000067786	'11/22	ENSMUST00000068714	Transcript	Y	ENSMUSG00000024241	son of sevenless homolog 1 (Drosophila) [Source:MGI Symbol@@@Acc:MGI:98354]	.	ENSMUST00000068714.5:c.1884delT	ENSMUSP00000067786.5:p.Thr629GlnfsTer13	.	.	indelgenotyper	Y	'0/0	0	0	0	N/A	66	0	66	17	49	628	NM_009231.2	NP_033257.2	.	Sos1	'0/1	2
Eu-Myc-p19ARF-4	18	76137309	AG	A	.	protein_coding	YES	CCDS29349.1	619	468	.	.	frameshift_variant,feature_truncation	1	-0.54	E3	.	PROSITE_profiles:PS50312,PROSITE_profiles:PS50313,Low_complexity_(Seg):Seg	ENSMUSP00000057856	'4/5	ENSMUST00000058997	Transcript	Y	ENSMUSG00000044646	zinc finger and BTB domain containing 7C [Source:MGI Symbol@@@Acc:MGI:2443302]	.	ENSMUST00000058997.7:c.468delG	ENSMUSP00000057856.7:p.Glu157ArgfsTer65	.	.	indelgenotyper	Y	'0/0	0	0	0	N/A	40	0	40	18	22	156	NM_145356.3	NP_663331.1	.	Zbtb7c	'0/1	2
Eu-Myc-p19ARF-4	X	7664938	GC	G	.	protein_coding	YES	CCDS40841.1	556	370	.	.	frameshift_variant,feature_truncation	1	0.979	A1.1	.	Pfam_domain:PF00412,SMART_domains:SM00132,Superfamily_domains:SSF57716,PROSITE_profiles:PS50023	ENSMUSP00000127892	'5/8	ENSMUST00000129662	Transcript	Y	ENSMUSG00000031145	prickle homolog 3 (Drosophila) [Source:MGI Symbol@@@Acc:MGI:1859635]	.	ENSMUST00000129662.1:c.370delC	ENSMUSP00000127892.1:p.Gln124ArgfsTer94	.	.	indelgenotyper	Y	'0/0	0	0	0	N/A	26	0	26	17	9	124	NM_175097.3	NP_780306.1	.	Prickle3	'0/1	2
Eu-Myc-p19ARF-4	X	79351175	TTC	T	.	protein_coding	YES	CCDS41043.1	360	?-208	.	.	splice_acceptor_variant,coding_sequence_variant,feature_truncation	2	.	B	.	.	ENSMUSP00000109654	'3/8	ENSMUST00000114021	Transcript	Y	ENSMUSG00000079517	predicted gene 8787 [Source:MGI Symbol@@@Acc:MGI:3643055]	.	ENSMUST00000114021.2:c.208-1_208delGA	.	.	'2/7	indelgenotyper	Y	'0/0	0	0	0	N/A	18	0	18	4	14	?-70	NM_001099310.1	NP_001092780.1	.	Gm8787	'0/1	2
Eu-Myc-p19ARF-5	1	107536082	TA	T	.	protein_coding	YES	CCDS48338.1	320	94	.	.	frameshift_variant,feature_truncation	1	0.787	E2.1	.	Pfam_domain:PF00079,SMART_domains:SM00093,Superfamily_domains:SSF56574	ENSMUSP00000138771	'2/6	ENSMUST00000182198	Transcript	Y	ENSMUSG00000098034	Serpin B10 [Source:UniProtKB/TrEMBL@@@Acc:G3UYR4]	.	ENSMUST00000182198.1:c.94delA	ENSMUSP00000138771.1:p.Thr33GlnfsTer21	.	.	indelgenotyper	Y	'0/0	0	0	0	N/A	87	0	87	57	30	32	.	.	.	SERPINB10	'0/1	2
Eu-Myc-p19ARF-5	1	107536082	TA	T	.	protein_coding	YES	CCDS48338.1	320	94	.	.	frameshift_variant,feature_truncation	1	0.787	E2.1	.	Pfam_domain:PF00079,SMART_domains:SM00093,Superfamily_domains:SSF56574	ENSMUSP00000134188	'3/7	ENSMUST00000173703	Transcript	Y	ENSMUSG00000092572	serine (or cysteine) peptidase inhibitor, clade B (ovalbumin), member 10 [Source:MGI Symbol@@@Acc:MGI:2138648]	.	ENSMUST00000173703.1:c.94delA	ENSMUSP00000134188.1:p.Thr33GlnfsTer21	.	.	indelgenotyper	Y	'0/0	0	0	0	N/A	87	0	87	57	30	32	NM_198028.3|NM_001160307.1	NP_001153779.1|NP_932145.3|NP_932145.3	.	Serpinb10	'0/1	2
Eu-Myc-p19ARF-5	1	185407086	TA	T	.	protein_coding	YES	CCDS35818.1	1512	2668	.	.	frameshift_variant,feature_truncation	1	0.869	H5	.	.	ENSMUSP00000045841	'19/32	ENSMUST00000046514	Transcript	Y	ENSMUSG00000026615	glutamyl-prolyl-tRNA synthetase [Source:MGI Symbol@@@Acc:MGI:97838]	.	ENSMUST00000046514.7:c.2668delA	ENSMUSP00000045841.7:p.Asn890MetfsTer25	.	.	indelgenotyper	Y	'0/0	0	0	0	N/A	43	0	43	16	27	890	NM_029735.1	NP_084011.1	.	Eprs	'0/1	2
Eu-Myc-p19ARF-5	4	126578328	TC	T	.	protein_coding	YES	CCDS18655.1	1315	2795	.	.	frameshift_variant,feature_truncation	1	.	D2.2	.	.	ENSMUSP00000045344	'16/26	ENSMUST00000048391	Transcript	Y	ENSMUSG00000042489	claspin [Source:MGI Symbol@@@Acc:MGI:2445153]	.	ENSMUST00000048391.8:c.2795delC	ENSMUSP00000045344.8:p.Pro933ArgfsTer7	.	.	indelgenotyper	Y	'0/0	0	0	0	N/A	15	0	15	11	4	932	NM_175554.4	NP_780763.3	.	Clspn	'0/1	2
Eu-Myc-p19ARF-5	7	114562943	CG	C	.	protein_coding	YES	CCDS21761.1	501	14	.	.	frameshift_variant,feature_truncation	1	-7.93	F1	.	Low_complexity_(Seg):Seg	ENSMUSP00000032908	'1/5	ENSMUST00000032908	Transcript	Y	ENSMUSG00000030670	cytochrome P450, family 2, subfamily r, polypeptide 1 [Source:MGI Symbol@@@Acc:MGI:2449771]	.	ENSMUST00000032908.8:c.14delC	ENSMUSP00000032908.8:p.Pro5ArgfsTer27	.	.	indelgenotyper	Y	'0/0	0	0	0	N/A	5	0	5	3	2	5	NM_177382.3	NP_796356.2	.	Cyp2r1	'0/1	2
Eu-Myc-p19ARF-5	7	122078492	T	C	Y/H	protein_coding	YES	CCDS21808.1	368	1039	.	Tac/Cac	missense_variant	3	3.34	F2	.	.	ENSMUSP00000033158	'7/7	ENSMUST00000033158	Transcript	Y	ENSMUSG00000030870	ubiquitin family domain containing 1 [Source:MGI Symbol@@@Acc:MGI:107301]	83	ENSMUST00000033158.4:c.1039T>C	ENSMUSP00000033158.4:p.Tyr347His	.	.	mutect	Y	'0	0	0	0	N/A	54	0	54	31	23	347	NM_138589.2	NP_613055.2	deleterious(0)	Ubfd1	'0/1	38
Eu-Myc-p19ARF-5	8	110957730	G	A	V/M	protein_coding	YES	CCDS22667.1	350	19	.	Gtg/Atg	missense_variant	3	1.53	E1	.	Transmembrane_helices:Tmhmm,PIRSF_domain:PIRSF005557	ENSMUSP00000034197	'2/7	ENSMUST00000034197	Transcript	Y	ENSMUSG00000031749	ST3 beta-galactoside alpha-2,3-sialyltransferase 2 [Source:MGI Symbol@@@Acc:MGI:99427]	21	ENSMUST00000034197.4:c.19G>A	ENSMUSP00000034197.4:p.Val7Met	.	.	mutect	Y	'0	0	0	0	N/A	328	0	328	237	91	7	NM_009179.3	NP_033205.2	tolerated(0.21)	St3gal2	'0/1	144
Eu-Myc-p19ARF-5	9	14593284	TTGC	T	QQ/Q	protein_coding	YES	CCDS40535.1	968	624-626	.	caGCAa/caa	inframe_deletion	3	.	A2	.	PROSITE_profiles:PS50322,Low_complexity_(Seg):Seg	ENSMUSP00000013220	'3/13	ENSMUST00000013220	Transcript	Y	ENSMUSG00000013076	angiomotin-like 1 [Source:MGI Symbol@@@Acc:MGI:1922973]	.	ENSMUST00000013220.6:c.624_626delGCA	ENSMUSP00000013220.6:p.Gln210del	.	.	indelgenotyper	Y	'0/0	0	0	0	N/A	68	0	68	49	19	208-209	NM_001081395.1	NP_001074864.1	.	Amotl1	'0/1	2
Eu-Myc-p19ARF-5	9	45001070	GC	G	.	protein_coding	YES	CCDS23125.1	189	374	.	.	frameshift_variant,feature_truncation	1	4.11	A5.2	.	Transmembrane_helices:Tmhmm	ENSMUSP00000099896	'6/8	ENSMUST00000102832	Transcript	Y	ENSMUSG00000032093	CD3 antigen, epsilon polypeptide [Source:MGI Symbol@@@Acc:MGI:88332]	.	ENSMUST00000102832.1:c.374delG	ENSMUSP00000099896.1:p.Gly125AlafsTer3	.	.	indelgenotyper	Y	'0/0	0	0	0	N/A	41	0	41	25	16	125	NM_007648.4	NP_031674.1	.	Cd3e	'0/1	2
Eu-Myc-p19ARF-5	9	58312549	C	T	G/D	protein_coding	YES	CCDS52813.1	607	338	.	gGc/gAc	missense_variant	3	0.499	B	.	.	ENSMUSP00000057406	'1/7	ENSMUST00000061799	Transcript	Y	ENSMUSG00000032334	lysyl oxidase-like 1 [Source:MGI Symbol@@@Acc:MGI:106096]	94	ENSMUST00000061799.8:c.338G>A	ENSMUSP00000057406.8:p.Gly113Asp	.	.	mutect	Y	'0	0	0	0	N/A	120	0	120	74	46	113	NM_010729.3	NP_034859.2	deleterious(0.01)	Loxl1	'0/1	4
Eu-Myc-p19ARF-5	9	69999104	CAA	C	.	protein_coding	YES	CCDS23319.1	326	307-308	.	.	frameshift_variant,feature_truncation	1	0.266	D	.	Pfam_domain:PF12496	ENSMUSP00000034754	'5/11	ENSMUST00000034754	Transcript	Y	ENSMUSG00000011958	BCL2/adenovirus E1B interacting protein 2 [Source:MGI Symbol@@@Acc:MGI:109327]	.	ENSMUST00000034754.5:c.307_308delAA	ENSMUSP00000034754.5:p.Lys103ThrfsTer5	.	.	indelgenotyper	Y	'0/0	0	0	0	N/A	22	0	22	14	8	103	NM_016787.3	NP_058067.2	.	Bnip2	'0/1	2
Eu-Myc-p19ARF-5	11	69369143	CG	C	.	protein_coding	YES	CCDS48825.2	2055	248	.	.	frameshift_variant,feature_truncation	1	0.599	B3	.	PROSITE_profiles:PS50099,Low_complexity_(Seg):Seg	ENSMUSP00000104301	'1/40	ENSMUST00000108661	Transcript	Y	ENSMUSG00000018474	chromodomain helicase DNA binding protein 3 [Source:MGI Symbol@@@Acc:MGI:1344395]	.	ENSMUST00000108661.1:c.248delC	ENSMUSP00000104301.1:p.Pro83ArgfsTer17	.	.	indelgenotyper	Y	'0/0	0	0	0	N/A	15	0	15	11	4	83	NM_146019.3	NP_666131.3	.	Chd3	'0/1	2
Eu-Myc-p19ARF-5	X	101265020	AG	A	.	protein_coding	YES	CCDS30312.1	369	941	.	.	frameshift_variant,feature_truncation	1	2.73	D	.	.	ENSMUSP00000033664	'8/8	ENSMUST00000033664	Transcript	Y	ENSMUSG00000031304	interleukin 2 receptor, gamma chain [Source:MGI Symbol@@@Acc:MGI:96551]	.	ENSMUST00000033664.7:c.941delC	ENSMUSP00000033664.7:p.Ser314LeufsTer4	.	.	indelgenotyper	Y	'0/0	0	0	0	N/A	21	0	21	4	17	314	NM_013563.3	NP_038591.1	.	Il2rg	'0/1	2
Eu-Myc-p19ARF-5	X	101265020	AG	A	.	protein_coding	YES	.	449	743	.	.	frameshift_variant,feature_truncation	1	2.73	D	.	.	ENSMUSP00000112905	'7/12	ENSMUST00000117736	Transcript	Y	ENSMUSG00000092463	predicted gene 20489 [Source:MGI Symbol@@@Acc:MGI:5141954]	.	ENSMUST00000117736.1:c.743delC	ENSMUSP00000112905.1:p.Ser248LeufsTer4	.	.	indelgenotyper	Y	'0/0	0	0	0	N/A	21	0	21	4	17	248	.	.	.	Gm20489	'0/1	2
Eu-Myc-p19ARF-5	X	120905969	AG	A	.	protein_coding	YES	.	1334	3631	.	.	frameshift_variant,feature_truncation	1	.	E2	.	.	ENSMUSP00000052340	'11/11	ENSMUST00000050239	Transcript	Y	ENSMUSG00000034755	protocadherin 11 X-linked [Source:MGI Symbol@@@Acc:MGI:2442849]	.	ENSMUST00000050239.9:c.3631delG	ENSMUSP00000052340.9:p.Val1211TyrfsTer24	.	.	indelgenotyper	Y	'0/0	0	0	0	N/A	29	0	29	16	13	1211	.	.	.	Pcdh11x	'0/1	2
Eu-Myc-p19ARF-6	2	180538822	T	G	V/G	protein_coding	YES	CCDS17177.1	424	920	.	gTc/gGc	missense_variant	3	0.602	H4	.	Transmembrane_helices:Tmhmm,Pfam_domain:PF00001,Pfam_domain:PF10323,PROSITE_profiles:PS50262,Prints_domain:PR00237,Superfamily_domains:SSF81321	ENSMUSP00000029084	'2/4	ENSMUST00000029084	Transcript	Y	ENSMUSG00000027568	neurotensin receptor 1 [Source:MGI Symbol@@@Acc:MGI:97386]	109	ENSMUST00000029084.2:c.920T>G	ENSMUSP00000029084.2:p.Val307Gly	.	.	mutect	Y	'0	1	1	0	N	361	0	360	93	267	307	NM_018766.2	NP_061236.1	deleterious(0)	Ntsr1	'0/1	30
Eu-Myc-p19ARF-6	4	133681020	G	A	R/*	protein_coding	YES	CCDS38908.1	2283	6163	.	Cga/Tga	stop_gained	1	2.52	D2.3	.	Pfam_domain:PF12031	ENSMUSP00000101517	'20/20	ENSMUST00000105897	Transcript	Y	ENSMUSG00000007880	AT rich interactive domain 1A (SWI-like) [Source:MGI Symbol@@@Acc:MGI:1935147]	.	ENSMUST00000105897.3:c.6163C>T	ENSMUSP00000101517.3:p.Arg2055Ter	.	.	mutect	Y	'0	0	0	0	N/A	573	0	573	388	185	2055	NM_001080819.1	NP_001074288.1	.	Arid1a	'0/1	43
Eu-Myc-p19ARF-6	5	129844866	C	A	P/H	protein_coding	YES	.	532	1280	.	cCc/cAc	missense_variant	3	.	G1.3	.	Pfam_domain:PF00118,TIGRFAM_domain:TIGR02347,Superfamily_domains:SSF48592	ENSMUSP00000031402	'12/15	ENSMUST00000031402	Transcript	Y	ENSMUSG00000029447	chaperonin containing Tcp1, subunit 6a (zeta) [Source:MGI Symbol@@@Acc:MGI:107943]	77	ENSMUST00000031402.8:c.1280C>A	ENSMUSP00000031402.8:p.Pro427His	rs248286632	.	mutect	Y	'0	0	0	0	N/A	171	0	171	152	19	427	.	NP_033968.1	tolerated(0.19)	Cct6a	'0/1	76
Eu-Myc-p19ARF-6	7	79464988	CCG	C	.	protein_coding	YES	CCDS21382.1	1217	222-223	.	.	frameshift_variant,feature_truncation	1	2.865	D2	.	PIRSF_domain:PIRSF000797	ENSMUSP00000073551	'2/23	ENSMUST00000073889	Transcript	Y	ENSMUSG00000039176	polymerase (DNA directed), gamma [Source:MGI Symbol@@@Acc:MGI:1196389]	.	ENSMUST00000073889.7:c.222_223delCG	ENSMUSP00000073551.7:p.Glu76AsnfsTer150	.	.	indelgenotyper	Y	'0/0	0	0	0	N/A	48	0	48	22	26	74-75	NM_017462.2	NP_059490.2	.	Polg	'0/1	27
Eu-Myc-p19ARF-6	7	120407502	C	T	A/V	protein_coding	YES	CCDS40109.1	1668	4988	.	gCc/gTc	missense_variant	3	.	F2	.	.	ENSMUSP00000075621	'31/31	ENSMUST00000076272	Transcript	Y	ENSMUSG00000054746	ATP-binding cassette, sub-family A (ABC1), member 15 [Source:MGI Symbol@@@Acc:MGI:2388709]	64	ENSMUST00000076272.3:c.4988C>T	ENSMUSP00000075621.3:p.Ala1663Val	.	.	mutect	Y	'0	0	0	0	N/A	139	0	139	35	104	1663	NM_177213.3	NP_796187.2	deleterious(0)	Abca15	'0/1	6
Eu-Myc-p19ARF-6	9	20878196	GT	G	.	protein_coding	YES	CCDS22886.1	457	398	.	.	frameshift_variant,feature_truncation	1	2.13	A3	.	Coiled-coils_(Ncoils):ncoils,Low_complexity_(Seg):Seg	ENSMUSP00000035784	'2/6	ENSMUST00000043726	Transcript	Y	ENSMUSG00000038742	angiopoietin-like 6 [Source:MGI Symbol@@@Acc:MGI:1917976]	.	ENSMUST00000043726.6:c.398delA	ENSMUSP00000035784.6:p.Asp133AlafsTer27	.	.	indelgenotyper	Y	'0/0	0	0	0	N/A	15	0	15	10	5	133	NM_145154.2	NP_660136.1	.	Angptl6	'0/1	2
Eu-Myc-p19ARF-6	9	39426969	A	G	V/A	protein_coding	YES	CCDS23045.1	314	101	.	gTc/gCc	missense_variant	3	.	A5.1	.	Transmembrane_helices:Tmhmm,Prints_domain:PR00237,Superfamily_domains:SSF81321	ENSMUSP00000073558	'1/1	ENSMUST00000073895	Transcript	Y	ENSMUSG00000058856	olfactory receptor 952 [Source:MGI Symbol@@@Acc:MGI:3030786]	64	ENSMUST00000073895.3:c.101T>C	ENSMUSP00000073558.3:p.Val34Ala	.	.	mutect	Y	'0	1	1	0	N	310	0	309	81	228	34	NM_146503.1	NP_666714.1	deleterious(0.01)	Olfr952	'0/1	55
Eu-Myc-p19ARF-6	14	47530597	TG	T	.	protein_coding	YES	CCDS26988.1	746	1567	.	.	frameshift_variant,feature_truncation	1	3.58	C1	.	.	ENSMUSP00000044675	'2/2	ENSMUST00000043112	Transcript	Y	ENSMUSG00000037536	F-box protein 34 [Source:MGI Symbol@@@Acc:MGI:1926188]	.	ENSMUST00000043112.7:c.1567delG	ENSMUSP00000044675.7:p.Gly523AspfsTer10	.	.	indelgenotyper	Y	'0/0	0	0	0	N/A	31	0	31	11	20	523	NM_030236.3	NP_084512.2	.	Fbxo34	'0/1	2
Eu-Myc-p19ARF-6	17	28330566	A	G	K/E	protein_coding	YES	CCDS28576.1	217	352	.	Aag/Gag	missense_variant	3	0.63	A3.3	.	Pfam_domain:PF00687,PIRSF_domain:PIRSF002155,Superfamily_domains:SSF56808	ENSMUSP00000048469	'5/6	ENSMUST00000042334	Transcript	Y	ENSMUSG00000037805	ribosomal protein L10A [Source:MGI Symbol@@@Acc:MGI:1343877]	56	ENSMUST00000042334.8:c.352A>G	ENSMUSP00000048469.8:p.Lys118Glu	.	.	mutect	Y	'0	1	1	0	N	57	0.02	56	51	5	118	NM_011287.2	NP_035417.2	deleterious(0.03)	Rpl10a	'0/1	11
Eu-Myc-p19ARF-6	18	22120589	T	C	S/G	protein_coding	YES	CCDS29092.1	866	592	.	Agc/Ggc	missense_variant	3	2.01	A2	.	Coiled-coils_(Ncoils):ncoils	ENSMUSP00000025160	'9/23	ENSMUST00000025160	Transcript	Y	ENSMUSG00000024306	coiled coil domain containing 178 [Source:MGI Symbol@@@Acc:MGI:1918200]	56	ENSMUST00000025160.2:c.592A>G	ENSMUSP00000025160.2:p.Ser198Gly	.	.	mutect	Y	'0	0	0	0	N/A	212	0	212	111	101	198	NM_027616.3	NP_081892.2	tolerated(0.44)	Ccdc178	'0/1	79
Eu-Myc-p19ARF-6	18	40218821	T	C	Y/C	protein_coding	YES	CCDS29207.1	257	35	.	tAc/tGc	missense_variant	3	2.01	B3	.	.	ENSMUSP00000025364	'2/6	ENSMUST00000025364	Transcript	Y	ENSMUSG00000024487	Yip1 domain family, member 5 [Source:MGI Symbol@@@Acc:MGI:1914430]	194	ENSMUST00000025364.4:c.35A>G	ENSMUSP00000025364.4:p.Tyr12Cys	.	.	mutect	Y	'0	0	0	0	N/A	347	0	347	161	186	12	NM_023311.3	NP_075800.1	deleterious(0)	Yipf5	'0/1	20
Eu-Myc-p19ARF-6	X	8893412	AGCG	A	SG/S	protein_coding	YES	.	333	656-658	.	aGCGgc/agc	inframe_deletion	3	.	A1.1	.	PROSITE_profiles:PS50315,Low_complexity_(Seg):Seg	ENSMUSP00000070261	'1/1	ENSMUST00000064196	Transcript	Y	ENSMUSG00000052364	RIKEN cDNA B630019K06 gene [Source:MGI Symbol@@@Acc:MGI:2147918]	.	ENSMUST00000064196.3:c.656_658delGCG	ENSMUSP00000070261.3:p.Gly221del	.	.	indelgenotyper	Y	'0/0	0	0	0	N/A	12	0	12	8	4	219-220	.	.	.	B630019K06Rik	'0/1	2
Eu-Myc-p19ARF-6	X	73794424	TC	T	.	protein_coding	YES	CCDS30214.1	772	2276	.	.	frameshift_variant,feature_truncation	1	0.492	A7.3	.	.	ENSMUSP00000002080	'8/8	ENSMUST00000002080	Transcript	Y	ENSMUSG00000002006	PDZ domain containing 4 [Source:MGI Symbol@@@Acc:MGI:2443483]	.	ENSMUST00000002080.5:c.2276delG	ENSMUSP00000002080.5:p.Gly759GlufsTer34	.	.	indelgenotyper	Y	'0/0	0	0	0	N/A	25	0	25	21	4	759	NM_001029868.1	NP_001025039.1	.	Pdzd4	'0/1	2
Eu-Myc-p19ARF-6	X	152660010	G	A	R/C	protein_coding	YES	CCDS41179.1	1487	2158	.	Cgc/Tgc	missense_variant	3	4.44	F3	.	Pfam_domain:PF08688	ENSMUSP00000098701	'4/10	ENSMUST00000101141	Transcript	Y	ENSMUSG00000045180	shroom family member 2 [Source:MGI Symbol@@@Acc:MGI:107194]	180	ENSMUST00000101141.2:c.2158C>T	ENSMUSP00000098701.2:p.Arg720Cys	.	.	mutect	Y	'0	0	0	0	N/A	85	0	85	45	40	720	NM_172441.2	NP_766029.2	deleterious(0)	Shroom2	'0/1	18
Eu-Myc-p19ARF-2	1	153762124	AG	A	.	protein_coding	YES	CCDS15377.1	735	2043	.	.	frameshift_variant,feature_truncation	1	3.09	G3	.	PROSITE_profiles:PS50011,Pfam_domain:PF06479,SMART_domains:SM00580,Superfamily_domains:SSF143503	ENSMUSP00000083385	'9/9	ENSMUST00000086209	Transcript	Y	ENSMUSG00000066800	ribonuclease L (2', 5'-oligoisoadenylate synthetase-dependent) [Source:MGI Symbol@@@Acc:MGI:1098272]	.	ENSMUST00000086209.3:c.2043delG	ENSMUSP00000083385.3:p.Glu682ArgfsTer18	.	.	indelgenotyper	Y	'0/0	0	0	0	N/A	48	0	48	36	12	681	NM_011882.2	NP_036012.1	.	Rnasel	'0/1	2
Eu-Myc-p19ARF-2	1	174012264	C	CT	.	protein_coding	YES	CCDS15534.1	404	1194-1195	.	.	frameshift_variant,feature_elongation	1	.	H3	.	.	ENSMUSP00000062409	'7/7	ENSMUST00000059226	Transcript	Y	ENSMUSG00000054203	interferon activated gene 205 [Source:MGI Symbol@@@Acc:MGI:101847]	.	ENSMUST00000059226.6:c.1194dupA	ENSMUSP00000062409.6:p.Glu399ArgfsTer12	.	.	indelgenotyper	Y	'0/0	1	1	0	N	232	0	231	103	128	398-399	NM_172648.3	NP_766236.2	.	Ifi205	'0/1	3
Eu-Myc-p19ARF-2	2	32256052	TC	T	.	protein_coding	YES	CCDS15909.2	283	829	.	.	frameshift_variant,feature_truncation	1	.	B	.	.	ENSMUSP00000002625	'7/7	ENSMUST00000002625	Transcript	Y	ENSMUSG00000002550	uridine-cytidine kinase 1 [Source:MGI Symbol@@@Acc:MGI:98904]	.	ENSMUST00000002625.8:c.829delG	ENSMUSP00000002625.8:p.Glu277SerfsTer13	.	.	indelgenotyper	Y	'0/0	0	0	0	N/A	24	0	24	16	8	277	NM_011675.2	NP_035805.2	.	Uck1	'0/1	2
Eu-Myc-p19ARF-2	2	36377442	C	T	T/I	protein_coding	YES	CCDS15971.1	306	665	.	aCc/aTc	missense_variant	3	.	B	.	PROSITE_profiles:PS50262,Pfam_domain:PF00001,Superfamily_domains:SSF81321	ENSMUSP00000088528	'1/1	ENSMUST00000091006	Transcript	Y	ENSMUSG00000068950	olfactory receptor 338 [Source:MGI Symbol@@@Acc:MGI:3030172]	89	ENSMUST00000091006.1:c.665C>T	ENSMUSP00000088528.1:p.Thr222Ile	.	.	mutect	Y	'0	0	0	0	N/A	704	0	704	207	497	222	NM_146947.1	NP_667158.1	tolerated(0.06)	Olfr338	'0/1	18
Eu-Myc-p19ARF-2	2	126754958	T	TG	.	protein_coding	YES	CCDS57185.1	1091	2687-2688	.	.	frameshift_variant,feature_elongation	1	-2.235	F1	.	Pfam_domain:PF00443,PROSITE_profiles:PS50235,Superfamily_domains:SSF54001	ENSMUSP00000106046	'16/19	ENSMUST00000110416	Transcript	Y	ENSMUSG00000027363	ubiquitin specific peptidase 8 [Source:MGI Symbol@@@Acc:MGI:1934029]	.	ENSMUST00000110416.2:c.2687_2688insG	ENSMUSP00000106046.2:p.Ala897GlyfsTer38	.	.	indelgenotyper	Y	'0/0	0	0	0	N/A	79	0	79	43	36	896	NM_001252580.1	NP_001239509.1	.	Usp8	'0/1	2
Eu-Myc-p19ARF-2	4	139779625	C	G	G/A	protein_coding	YES	CCDS18850.1	503	1100	.	gGg/gCg	missense_variant	3	3.43	D3	.	Pfam_domain:PF12360	ENSMUSP00000030508	'7/9	ENSMUST00000030508	Transcript	Y	ENSMUSG00000028736	paired box gene 7 [Source:MGI Symbol@@@Acc:MGI:97491]	60	ENSMUST00000030508.6:c.1100G>C	ENSMUSP00000030508.6:p.Gly367Ala	.	.	mutect	Y	'0	0	0	0	N/A	38	0	38	17	21	367	NM_011039.2	NP_035169.1	tolerated(1)	Pax7	'0/1	22
Eu-Myc-p19ARF-2	5	136911128	G	A	G/D	protein_coding	YES	CCDS19756.1	185	44	.	gGc/gAc	missense_variant	3	4.46	G2	.	Pfam_domain:PF00071,Pfam_domain:PF00025,Pfam_domain:PF08477,Pfam_domain:PF09439,Superfamily_domains:SSF52540	ENSMUSP00000008131	'2/5	ENSMUST00000008131	Transcript	Y	ENSMUSG00000007987	RAB, member of RAS oncogene family-like 5 [Source:MGI Symbol@@@Acc:MGI:1914536]	94	ENSMUST00000008131.8:c.44G>A	ENSMUSP00000008131.8:p.Gly15Asp	.	.	mutect	Y	'0	0	0	0	N/A	176	0	176	104	72	15	NM_026073.3	NP_080349.1	deleterious(0.01)	Rabl5	'0/1	5
Eu-Myc-p19ARF-2	5	146948906	TC	T	.	protein_coding	YES	CCDS19873.2	364	127	.	.	frameshift_variant,feature_truncation	1	3.15	G3	.	PROSITE_profiles:PS50157,SMART_domains:SM00355	ENSMUSP00000119607	'1/9	ENSMUST00000146511	Transcript	Y	ENSMUSG00000016503	general transcription factor III A [Source:MGI Symbol@@@Acc:MGI:1913846]	.	ENSMUST00000146511.1:c.127delC	ENSMUSP00000119607.1:p.Asp44ThrfsTer12	.	.	indelgenotyper	Y	'0/0	0	0	0	N/A	20	0	20	14	6	43	NM_025652.3	NP_079928.2|NP_079928.2	.	Gtf3a	'0/1	2
Eu-Myc-p19ARF-2	7	25914893	T	C	F/S	protein_coding	YES	CCDS20999.1	491	791	.	tTc/tCc	missense_variant	3	.	A3	.	Pfam_domain:PF00067,Superfamily_domains:SSF48264	ENSMUSP00000072264	'5/9	ENSMUST00000072438	Transcript	Y	ENSMUSG00000030483	cytochrome P450, family 2, subfamily b, polypeptide 10 [Source:MGI Symbol@@@Acc:MGI:88598]	155	ENSMUST00000072438.6:c.791T>C	ENSMUSP00000072264.6:p.Phe264Ser	.	.	mutect	Y	'0	0	0	0	N/A	278	0	278	117	161	264	NM_009999.3	NP_034129.1	deleterious(0)	Cyp2b10	'0/1	29
Eu-Myc-p19ARF-2	8	4213732	TA	T	.	protein_coding	YES	CCDS52473.1	1098	1932	.	.	frameshift_variant,feature_truncation	1	.	A1.1	.	PROSITE_profiles:PS50099	ENSMUSP00000133114	'6/7	ENSMUST00000168386	Transcript	Y	ENSMUSG00000064125	cDNA sequence BC068157 [Source:MGI Symbol@@@Acc:MGI:3605626]	.	ENSMUST00000168386.2:c.1932delT	ENSMUSP00000133114.2:p.Thr645HisfsTer41	.	.	indelgenotyper	Y	'0/0	0	0	0	N/A	15	0	15	10	5	644	NM_207203.2	NP_997086.2	.	BC068157	'0/1	2
Eu-Myc-p19ARF-2	8	71508003	G	C	Y/*	protein_coding	YES	CCDS22396.1	438	768	.	taC/taG	stop_gained	1	.	B3.3	.	Pfam_domain:PF06637	ENSMUSP00000035404	'3/6	ENSMUST00000048452	Transcript	Y	ENSMUSG00000034845	plasmalemma vesicle associated protein [Source:MGI Symbol@@@Acc:MGI:1890497]	.	ENSMUST00000048452.4:c.768C>G	ENSMUSP00000035404.4:p.Tyr256Ter	.	.	mutect	Y	'0	0	0	0	N/A	90	0	90	45	45	256	NM_032398.2	NP_115774.2	.	Plvap	'0/1	20
Eu-Myc-p19ARF-2	8	105620284	TG	T	.	protein_coding	YES	CCDS52660.1	1223	2852	.	.	frameshift_variant,feature_truncation	1	3.71	D3	.	.	ENSMUSP00000039966	'16/22	ENSMUST00000043531	Transcript	Y	ENSMUSG00000038604	family with sequence similarity 65, member A [Source:MGI Symbol@@@Acc:MGI:1922937]	.	ENSMUST00000043531.8:c.2852delG	ENSMUSP00000039966.8:p.Asn953ThrfsTer20	.	.	indelgenotyper	Y	'0/0	0	0	0	N/A	196	0	195	139	56	951	NM_001081241.2	NP_001074710.2	.	Fam65a	'0/1	46
Eu-Myc-p19ARF-2	11	52121909	T	C	F/L	protein_coding	YES	CCDS24666.1	309	865	.	Ttt/Ctt	missense_variant	3	4.29	B1.3	.	SMART_domains:SM00156,Superfamily_domains:SSF56300	ENSMUSP00000020608	'7/7	ENSMUST00000020608	Transcript	Y	ENSMUSG00000020349	protein phosphatase 2 (formerly 2A), catalytic subunit, alpha isoform [Source:MGI Symbol@@@Acc:MGI:1321159]	22	ENSMUST00000020608.2:c.865T>C	ENSMUSP00000020608.2:p.Phe289Leu	.	.	mutect	Y	'0	0	0	0	N/A	584	0	583	352	231	289	NM_019411.4	NP_062284.1	deleterious(0)	Ppp2ca	'0/1	67
Eu-Myc-p19ARF-2	14	51009612	A	G	D/G	protein_coding	YES	CCDS27030.1	245	446	.	gAc/gGc	missense_variant	3	3.63	C1	.	Pfam_domain:PF00074,Superfamily_domains:SSF54076,SMART_domains:SM00092	ENSMUSP00000022424	'2/2	ENSMUST00000022424	Transcript	Y	ENSMUSG00000021872	ribonuclease, RNase A family, 10 (non-active) [Source:MGI Symbol@@@Acc:MGI:1922269]	94	ENSMUST00000022424.6:c.446A>G	ENSMUSP00000022424.6:p.Asp149Gly	.	.	mutect	Y	'0	0	0	0	N/A	137	0	136	55	81	149	NM_029145.3	NP_083421.2	tolerated(0.06)	Rnase10	'0/1	4
Eu-Myc-p19ARF-2	15	34083407	GC	G	.	protein_coding	YES	CCDS27415.1	579	373	.	.	frameshift_variant,feature_truncation	1	3.96	B3.1	.	Low_complexity_(Seg):Seg	ENSMUSP00000022865	'1/12	ENSMUST00000022865	Transcript	Y	ENSMUSG00000022255	metadherin [Source:MGI Symbol@@@Acc:MGI:1914404]	.	ENSMUST00000022865.9:c.373delC	ENSMUSP00000022865.9:p.Lys126AsnfsTer21	.	.	indelgenotyper	Y	'0/0	0	0	0	N/A	19	0	19	7	12	125	NM_026002.4	NP_080278.3	.	Mtdh	'0/1	2
Eu-Myc-p19ARF-2	17	32202361	TG	T	.	protein_coding	YES	CCDS50057.1	1400	2399	.	.	frameshift_variant,feature_truncation	1	3.04	B1	.	PROSITE_profiles:PS50099	ENSMUSP00000113197	'14/20	ENSMUST00000119123	Transcript	Y	ENSMUSG00000024002	bromodomain containing 4 [Source:MGI Symbol@@@Acc:MGI:1888520]	.	ENSMUST00000119123.1:c.2399delC	ENSMUSP00000113197.1:p.Pro800HisfsTer151	.	.	indelgenotyper	Y	'0/0	0	0	0	N/A	32	0	32	7	25	800	.	.	.	Brd4	'0/1	2
Eu-Myc-p19ARF-2	18	9917186	C	T	R/W	protein_coding	YES	.	287	292	.	Cgg/Tgg	missense_variant	3	.	A1	.	.	ENSMUSP00000128660	'1/1	ENSMUST00000165917	Transcript	Y	ENSMUSG00000092039	predicted gene 5501 [Source:MGI Symbol@@@Acc:MGI:3644023]	101	ENSMUST00000165917.1:c.292C>T	ENSMUSP00000128660.1:p.Arg98Trp	.	.	mutect	Y	'0	0	0	0	N/A	40	0	40	16	24	98	.	.	tolerated(0.12)	Gm5501	'0/1	3
Eu-Myc-p19ARF-2	19	8775446	A	G	S/P	protein_coding	YES	CCDS29546.2	623	1054	.	Tcc/Ccc	missense_variant	3	4.5	A	.	.	ENSMUSP00000135193	'11/12	ENSMUST00000176610	Transcript	Y	ENSMUSG00000003680	TAF6-like RNA polymerase II, p300/CBP-associated factor (PCAF)-associated factor [Source:MGI Symbol@@@Acc:MGI:2444957]	74	ENSMUST00000176610.1:c.1054T>C	ENSMUSP00000135193.1:p.Ser352Pro	.	.	mutect	Y	'0	0	0	0	N/A	210	0	210	71	139	352	NM_146092.2	NP_666204.2	deleterious(0.03)	Taf6l	'0/1	59
Eu-Myc-p19ARF-2	X	18146364	G	A	R/H	protein_coding	YES	CCDS30036.1	189	416	.	cGc/cAc	missense_variant	3	.	A1.2	.	PROSITE_profiles:PS50056,PROSITE_profiles:PS50054,Pfam_domain:PF00782,SMART_domains:SM00195,Superfamily_domains:SSF52799	ENSMUSP00000026018	'1/1	ENSMUST00000026018	Transcript	Y	ENSMUSG00000025043	dual specificity phosphatase 21 [Source:MGI Symbol@@@Acc:MGI:1920797]	29	ENSMUST00000026018.2:c.416G>A	ENSMUSP00000026018.2:p.Arg139His	.	.	mutect	Y	'0	0	0	0	N/A	152	0	152	47	105	139	NM_028568.1	NP_082844.1	deleterious(0)	Dusp21	'0/1	12
Eu-Myc-p19ARF-2	X	134691377	TG	T	.	protein_coding	YES	CCDS57773.1	2356	2034	.	.	frameshift_variant,feature_truncation	1	.	E3	.	.	ENSMUSP00000132914	'6/6	ENSMUST00000124226	Transcript	Y	ENSMUSG00000049804	armadillo repeat containing, X-linked 4 [Source:MGI Symbol@@@Acc:MGI:2147887]	.	ENSMUST00000124226.2:c.2034delG	ENSMUSP00000132914.1:p.Gly679AlafsTer15	.	.	indelgenotyper	Y	'0/0	0	0	0	N/A	19	0	19	16	3	678	NM_001202500.3	NP_001189429.2	.	Armcx4	'0/1	2
Eu-Myc-p19ARF-3	2	109137429	C	A	G/W	protein_coding	YES	CCDS16506.1	406	511	.	Ggg/Tgg	missense_variant	3	4.34	E3	.	TIGRFAM_domain:TIGR00006,Pfam_domain:PF01795,Superfamily_domains:SSF53335	ENSMUSP00000080337	'4/6	ENSMUST00000081631	Transcript	Y	ENSMUSG00000057234	methyltransferase like 15 [Source:MGI Symbol@@@Acc:MGI:1924144]	184	ENSMUST00000081631.3:c.511G>T	ENSMUSP00000080337.3:p.Gly171Trp	.	.	mutect	Y	'0	0	0	0	N/A	93	0	93	58	35	171	NM_029790.3	NP_084066.2	deleterious(0)	Mettl15	'0/1	3
Eu-Myc-p19ARF-3	2	164649807	CA	C	.	protein_coding	YES	CCDS50796.1	83	231	.	.	frameshift_variant,feature_truncation	1	-3.41	H3	.	.	ENSMUSP00000104959	'5/5	ENSMUST00000109335	Transcript	Y	ENSMUSG00000074594	WAP four-disulfide core domain 9 [Source:MGI Symbol@@@Acc:MGI:3652032]	.	ENSMUST00000109335.1:c.231delT	ENSMUSP00000104959.1:p.Phe77LeufsTer4	.	.	indelgenotyper	Y	'0/0	0	0	0	N/A	22	0	22	5	17	77	NM_001160414.1	NP_001153886.1	.	Wfdc9	'0/1	2
Eu-Myc-p19ARF-3	4	139779625	C	G	G/A	protein_coding	YES	CCDS18850.1	503	1100	.	gGg/gCg	missense_variant	3	3.43	D3	.	Pfam_domain:PF12360	ENSMUSP00000030508	'7/9	ENSMUST00000030508	Transcript	Y	ENSMUSG00000028736	paired box gene 7 [Source:MGI Symbol@@@Acc:MGI:97491]	60	ENSMUST00000030508.6:c.1100G>C	ENSMUSP00000030508.6:p.Gly367Ala	.	.	mutect	Y	'0	0	0	0	N/A	38	0	38	17	21	367	NM_011039.2	NP_035169.1	tolerated(1)	Pax7	'0/1	19
Eu-Myc-p19ARF-3	4	155842607	G	GA	.	protein_coding	YES	CCDS19044.1	442	997-998	.	.	frameshift_variant,feature_elongation	1	.	E2	.	.	ENSMUSP00000030947	'6/10	ENSMUST00000030947	Transcript	Y	ENSMUSG00000029070	matrix-remodelling associated 8 [Source:MGI Symbol@@@Acc:MGI:1922011]	.	ENSMUST00000030947.3:c.997_998insA	ENSMUSP00000030947.3:p.Asp333GlufsTer69	.	.	indelgenotyper	Y	'0/0	0	0	0	N/A	41	0	41	38	3	333	NM_024263.4	NP_077225.4	.	Mxra8	'0/1	2
Eu-Myc-p19ARF-3	5	24598604	GC	G	.	protein_coding	YES	CCDS19126.1	483	277	.	.	frameshift_variant,feature_truncation	1	-0.751	A3	.	Low_complexity_(Seg):Seg	ENSMUSP00000030791	'2/13	ENSMUST00000030791	Transcript	Y	ENSMUSG00000028949	SWI/SNF related, matrix associated, actin dependent regulator of chromatin, subfamily d, member 3 [Source:MGI Symbol@@@Acc:MGI:1914243]	.	ENSMUST00000030791.7:c.277delG	ENSMUSP00000030791.7:p.Ala93ArgfsTer34	.	.	indelgenotyper	Y	'0/0	0	0	0	N/A	8	0	8	2	6	93	NM_025891.3	NP_080167.3	.	Smarcd3	'0/1	2
Eu-Myc-p19ARF-3	5	115885013	AC	A	.	protein_coding	YES	CCDS19597.1	2055	899	.	.	frameshift_variant,feature_truncation	1	.	F	.	PROSITE_profiles:PS50011,Pfam_domain:PF00069,Pfam_domain:PF07714,PIRSF_domain:PIRSF038145,SMART_domains:SM00220,SMART_domains:SM00219,Superfamily_domains:SSF56112	ENSMUSP00000062049	'7/47	ENSMUST00000051704	Transcript	Y	ENSMUSG00000029516	citron [Source:MGI Symbol@@@Acc:MGI:105313]	.	ENSMUST00000051704.8:c.899delC	ENSMUSP00000062049.8:p.Pro301HisfsTer15	.	.	indelgenotyper	Y	'0/0	0	0	0	N/A	23	0	23	6	17	300	NM_007708.3	NP_031734.3	.	Cit	'0/1	2
Eu-Myc-p19ARF-3	6	145234355	T	G	Q/H	protein_coding	YES	CCDS20693.1	188	183	.	caA/caC	missense_variant	3	4.58	G3	.	TIGRFAM_domain:TIGR00231,Prints_domain:PR00449,Pfam_domain:PF00071,Pfam_domain:PF08477,Pfam_domain:PF00025,Pfam_domain:PF00009,SMART_domains:SM00173,SMART_domains:SM00175,SMART_domains:SM00174,Superfamily_domains:SSF52540	ENSMUSP00000032399	'3/5	ENSMUST00000032399	Transcript	Y	ENSMUSG00000030265	v-Ki-ras2 Kirsten rat sarcoma viral oncogene homolog [Source:MGI Symbol@@@Acc:MGI:96680]	24	ENSMUST00000032399.5:c.183A>C	ENSMUSP00000032399.5:p.Gln61His	.	.	mutect	Y	'0	0	0	0	N/A	108	0	108	36	72	61	NM_021284.6	NP_067259.4	deleterious(0)	Kras	'0/1	38
Eu-Myc-p19ARF-3	7	24303439	AC	A	.	protein_coding	YES	CCDS57524.1	486	576	.	.	frameshift_variant,feature_truncation	1	.	A3	.	PROSITE_profiles:PS50157,Pfam_domain:PF00096,SMART_domains:SM00355,Superfamily_domains:SSF57667	ENSMUSP00000104075	'6/6	ENSMUST00000108436	Transcript	Y	ENSMUSG00000074282	zinc finger protein 94 [Source:MGI Symbol@@@Acc:MGI:107610]	.	ENSMUST00000108436.1:c.576delG	ENSMUSP00000104075.1:p.Lys192AsnfsTer47	.	.	indelgenotyper	Y	'0/0	0	0	0	N/A	35	0	35	29	6	192	NM_001199321.1	NP_001186250.1	.	Zfp94	'0/1	2
Eu-Myc-p19ARF-3	7	28299077	GC	G	.	protein_coding	YES	CCDS39856.1	585	461	.	.	frameshift_variant,feature_truncation	1	-5.89	A3	.	Low_complexity_(Seg):Seg	ENSMUSP00000103951	'4/9	ENSMUST00000108315	Transcript	Y	ENSMUSG00000003436	delta-like 3 (Drosophila) [Source:MGI Symbol@@@Acc:MGI:1096877]	.	ENSMUST00000108315.3:c.461delG	ENSMUSP00000103951.3:p.Gly154AlafsTer103	.	.	indelgenotyper	Y	'0/0	0	0	0	N/A	33	0	33	21	12	154	NM_007866.2	NP_031892.2	.	Dll3	'0/1	2
Eu-Myc-p19ARF-3	10	29147076	TC	T	.	protein_coding	YES	CCDS35875.1	945	419	.	.	frameshift_variant,feature_truncation	1	3.43	A4	.	PROSITE_profiles:PS50315	ENSMUSP00000090293	'2/7	ENSMUST00000092629	Transcript	Y	ENSMUSG00000038916	SOGA family member 3 [Source:MGI Symbol@@@Acc:MGI:1914662]	.	ENSMUST00000092629.2:c.419delC	ENSMUSP00000090293.2:p.Gly141AspfsTer10	.	.	indelgenotyper	Y	'0/0	0	0	0	N/A	15	0	15	4	11	140	NM_026138.2	NP_080414.2	.	Soga3	'0/1	2
Eu-Myc-p19ARF-3	11	86512908	TG	T	.	protein_coding	YES	CCDS48875.1	525	875	.	.	frameshift_variant,feature_truncation	1	.	C	.	PROSITE_profiles:PS50011,Pfam_domain:PF00069,Pfam_domain:PF07714,PIRSF_domain:PIRSF000605,SMART_domains:SM00220,SMART_domains:SM00219,Superfamily_domains:SSF56112	ENSMUSP00000119715	'10/15	ENSMUST00000154617	Transcript	Y	ENSMUSG00000020516	ribosomal protein S6 kinase, polypeptide 1 [Source:MGI Symbol@@@Acc:MGI:1270849]	.	ENSMUST00000154617.1:c.875delC	ENSMUSP00000119715.1:p.Pro292HisfsTer37	.	.	indelgenotyper	Y	'0/0	0	0	0	N/A	43	0	43	7	36	292	NM_001114334.1	NP_001107806.1	.	Rps6kb1	'0/1	2
Eu-Myc-p19ARF-3	11	120786358	TG	T	.	protein_coding	YES	CCDS25758.2	526	483	.	.	frameshift_variant,feature_truncation	1	0.512	E2	.	.	ENSMUSP00000133855	'4/14	ENSMUST00000172809	Transcript	Y	ENSMUSG00000025156	G protein pathway suppressor 1 [Source:MGI Symbol@@@Acc:MGI:2384801]	.	ENSMUST00000172809.1:c.483delG	ENSMUSP00000133855.1:p.Asp162ThrfsTer14	.	.	indelgenotyper	Y	'0/0	0	0	0	N/A	31	0	31	26	5	161	NM_145370.2	NP_663345.2	.	Gps1	'0/1	2
Eu-Myc-p19ARF-3	12	98658326	A	T	E/D	protein_coding	YES	CCDS26097.1	582	486	.	gaA/gaT	missense_variant	3	-3.8	E	.	.	ENSMUSP00000045827	'6/12	ENSMUST00000048402	Transcript	Y	ENSMUSG00000021007	spermatogenesis associated 7 [Source:MGI Symbol@@@Acc:MGI:2144877]	45	ENSMUST00000048402.5:c.486A>T	ENSMUSP00000045827.5:p.Glu162Asp	.	.	mutect	Y	'0	0	0	0	N/A	260	0	260	129	131	162	NM_178914.3	NP_849245.2	tolerated(0.44)	Spata7	'0/1	55
Eu-Myc-p19ARF-3	14	75328115	C	CT	.	protein_coding	YES	CCDS27278.1	1729	2667-2668	.	.	frameshift_variant,feature_elongation	1	-2.73	D3	.	PROSITE_profiles:PS50323	ENSMUSP00000022577	'12/19	ENSMUST00000022577	Transcript	Y	ENSMUSG00000022000	zinc finger CCCH type containing 13 [Source:MGI Symbol@@@Acc:MGI:1914552]	.	ENSMUST00000022577.5:c.2667_2668insT	ENSMUSP00000022577.5:p.Arg890Ter	.	.	indelgenotyper	Y	'0/0	0	0	0	N/A	21	0	21	9	12	889-890	NM_026083.2	NP_080359.2	.	Zc3h13	'0/1	2
Eu-Myc-p19ARF-3	15	76890742	GA	G	.	protein_coding	YES	CCDS37124.1	685	984	.	.	frameshift_variant,feature_truncation	1	.	D3	.	PROSITE_profiles:PS50157,Superfamily_domains:SSF57667	ENSMUSP00000023179	'5/5	ENSMUST00000023179	Transcript	Y	ENSMUSG00000033669	zinc finger protein 7 [Source:MGI Symbol@@@Acc:MGI:99208]	.	ENSMUST00000023179.5:c.984delA	ENSMUSP00000023179.5:p.Glu329ArgfsTer47	.	.	indelgenotyper	Y	'0/0	0	0	0	N/A	46	0	46	28	18	328	NM_145916.2	NP_666021.2	.	Zfp7	'0/1	2
Eu-Myc-p19ARF-3	15	81904831	AG	A	.	protein_coding	YES	CCDS27675.1	780	905	.	.	frameshift_variant,feature_truncation	1	3.29	E1	.	TIGRFAM_domain:TIGR01340,Pfam_domain:PF00330,Superfamily_domains:SSF53732	ENSMUSP00000023116	'7/18	ENSMUST00000023116	Transcript	Y	ENSMUSG00000022477	aconitase 2, mitochondrial [Source:MGI Symbol@@@Acc:MGI:87880]	.	ENSMUST00000023116.6:c.905delG	ENSMUSP00000023116.6:p.Met303Ter	.	.	indelgenotyper	Y	'0/0	0	0	0	N/A	64	0	64	20	44	302	NM_080633.2	NP_542364.1	.	Aco2	'0/1	2
Eu-Myc-p19ARF-3	17	32798651	C	A	K/N	protein_coding	YES	.	551	411	.	aaG/aaT	missense_variant	3	.	B1	.	.	ENSMUSP00000079709	'3/3	ENSMUST00000080905	Transcript	Y	ENSMUSG00000055202	zinc finger protein 811 [Source:MGI Symbol@@@Acc:MGI:2682944]	94	ENSMUST00000080905.6:c.411G>T	ENSMUSP00000079709.6:p.Lys137Asn	.	.	mutect	Y	'0	0	0	0	N/A	195	0	195	121	74	137	NM_183177.3|NM_001267583.1	NP_001254512.1|NP_899000.2	deleterious(0.01)	Zfp811	'0/1	51
Eu-Myc-p19ARF-3	17	47699546	CG	C	.	protein_coding	YES	CCDS28854.1	492	105	.	.	frameshift_variant,feature_truncation	1	-5.7	C	.	PROSITE_profiles:PS51064,Pfam_domain:PF02174,SMART_domains:SM00310,Superfamily_domains:SSF50729	ENSMUSP00000108921	'4/7	ENSMUST00000113296	Transcript	Y	ENSMUSG00000023266	fibroblast growth factor receptor substrate 3 [Source:MGI Symbol@@@Acc:MGI:2135965]	.	ENSMUST00000113296.1:c.105delG	ENSMUSP00000108921.1:p.Val37Ter	.	.	indelgenotyper	Y	'0/0	0	0	0	N/A	21	0	21	14	7	35	NM_144939.2	NP_659188.1	.	Frs3	'0/1	2
Eu-Myc-p19ARF-3	X	73570400	G	A	R/H	protein_coding	YES	CCDS30205.1	1220	3509	.	cGc/cAc	missense_variant	3	-3.39	A7.3	.	.	ENSMUSP00000085775	'21/21	ENSMUST00000088429	Transcript	Y	ENSMUSG00000031376	ATPase, Ca++ transporting, plasma membrane 3 [Source:MGI Symbol@@@Acc:MGI:1347353]	29	ENSMUST00000088429.1:c.3509G>A	ENSMUSP00000085775.1:p.Arg1170His	.	.	mutect	Y	'0	0	0	0	N/A	45	0	45	5	40	1170	NM_177236.3	NP_796210.2	tolerated(0.07)	Atp2b3	'0/1	16
Eu-Myc-p19ARF-7	1	57943210	C	T	A/V	protein_coding	YES	CCDS35573.2	578	1310	.	gCg/gTg	missense_variant	3	.	C1.3	.	.	ENSMUSP00000133054	'13/14	ENSMUST00000167085	Transcript	Y	ENSMUSG00000038305	spermatogenesis associated, serine-rich 2-like [Source:MGI Symbol@@@Acc:MGI:1914448]	64	ENSMUST00000167085.1:c.1310C>T	ENSMUSP00000133054.1:p.Ala437Val	.	.	mutect	Y	'0	0	0	0	N/A	201	0	201	72	129	437	NM_144882.4	NP_659131.2	tolerated(0.25)	Spats2l	'0/1	11
Eu-Myc-p19ARF-7	1	91105214	C	T	Q/*	protein_coding	YES	CCDS48320.1	729	403	.	Cag/Tag	stop_gained	1	6.74	D	.	Pfam_domain:PF09738	ENSMUSP00000095254	'5/8	ENSMUST00000097649	Transcript	Y	ENSMUSG00000026305	leucine rich repeat (in FLII) interacting protein 1 [Source:MGI Symbol@@@Acc:MGI:1342770]	.	ENSMUST00000097649.3:c.403C>T	ENSMUSP00000095254.3:p.Gln135Ter	.	.	mutect	Y	'0	0	0	0	N/A	47	0	47	25	22	135	NM_001111311.1	NP_001104781.1	.	Lrrfip1	'0/1	3
Eu-Myc-p19ARF-7	2	28839881	AC	A	.	protein_coding	YES	CCDS15847.1	817	.	.	.	splice_donor_variant,feature_truncation	2	3.51	A3	.	.	ENSMUSP00000042265	.	ENSMUST00000037117	Transcript	Y	ENSMUSG00000035666	general transcription factor IIIC, polypeptide 4 [Source:MGI Symbol@@@Acc:MGI:2138937]	.	ENSMUST00000037117.5:c.345+1delG	.	.	'1/4	indelgenotyper	Y	'0/0	0	0	0	N/A	12	0	12	10	2	.	NM_172977.3	NP_766565.2	.	Gtf3c4	'0/1	2
Eu-Myc-p19ARF-7	2	181991343	A	G	R/G	protein_coding	YES	CCDS57205.1	849	118	.	Aga/Gga	missense_variant	3	.	H4	.	.	ENSMUSP00000071670	'1/6	ENSMUST00000071760	Transcript	Y	ENSMUSG00000053277	predicted gene 14496 [Source:MGI Symbol@@@Acc:MGI:3769929]	125	ENSMUST00000071760.6:c.118A>G	ENSMUSP00000071670.6:p.Arg40Gly	.	.	mutect	Y	'0	0	0	0	N/A	330	0	330	70	260	40	NM_001205282.1	NP_001192211.1	tolerated(1)	Gm14496	'0/1	8
Eu-Myc-p19ARF-7	4	15976046	AC	A	.	protein_coding	YES	CCDS17986.1	751	1007	.	.	frameshift_variant,feature_truncation	1	1.65	A2	.	PIRSF_domain:PIRSF011869	ENSMUSP00000029879	'9/16	ENSMUST00000029879	Transcript	Y	ENSMUSG00000028224	nibrin [Source:MGI Symbol@@@Acc:MGI:1351625]	.	ENSMUST00000029879.8:c.1007delC	ENSMUSP00000029879.8:p.Thr336ArgfsTer17	.	.	indelgenotyper	Y	'0/0	0	0	0	N/A	32	0	32	15	17	336	NM_013752.3	NP_038780.3	.	Nbn	'0/1	2
Eu-Myc-p19ARF-7	4	46196056	GGCC	G	AA/A	protein_coding	YES	CCDS18146.1	272	162-164	.	gcGGCc/gcc	inframe_deletion	3	2.767	B1	.	Low_complexity_(Seg):Seg	ENSMUSP00000030013	'1/6	ENSMUST00000030013	Transcript	Y	ENSMUSG00000028329	xeroderma pigmentosum, complementation group A [Source:MGI Symbol@@@Acc:MGI:99135]	.	ENSMUST00000030013.5:c.162_164delGGC	ENSMUSP00000030013.5:p.Ala55del	.	.	indelgenotyper	Y	'0/0	0	0	0	N/A	11	0	11	8	3	54-55	NM_011728.2	NP_035858.2	.	Xpa	'0/1	2
Eu-Myc-p19ARF-7	5	119680782	AG	A	.	protein_coding	YES	CCDS19613.1	741	1482	.	.	frameshift_variant,feature_truncation	1	-1.31	F	.	Low_complexity_(Seg):Seg	ENSMUSP00000018748	'7/8	ENSMUST00000018748	Transcript	Y	ENSMUSG00000018604	T-box 3 [Source:MGI Symbol@@@Acc:MGI:98495]	.	ENSMUST00000018748.8:c.1482delG	ENSMUSP00000018748.8:p.Leu497SerfsTer58	.	.	indelgenotyper	Y	'0/0	0	0	0	N/A	23	0	23	12	11	494	NM_011535.2	NP_035665.2	.	Tbx3	'0/1	2
Eu-Myc-p19ARF-7	6	122711575	AG	A	.	protein_coding	YES	CCDS39623.1	305	190	.	.	frameshift_variant,feature_truncation	1	.	F1	.	.	ENSMUSP00000012540	'2/4	ENSMUST00000012540	Transcript	Y	ENSMUSG00000012396	Nanog homeobox [Source:MGI Symbol@@@Acc:MGI:1919200]	.	ENSMUST00000012540.4:c.190delG	ENSMUSP00000012540.3:p.Gly64AlafsTer70	.	.	indelgenotyper	Y	'0/0	0	0	0	N/A	23	0	23	23	0	64	NM_028016.2	NP_082292.1	.	Nanog	'0/1	2
Eu-Myc-p19ARF-7	7	4993583	C	T	R/Q	protein_coding	YES	CCDS39744.1	562	1328	.	cGa/cAa	missense_variant	3	-0.985	A1	.	PROSITE_profiles:PS50157,SMART_domains:SM00355,Superfamily_domains:SSF57667,Low_complexity_(Seg):Seg	ENSMUSP00000123963	'1/1	ENSMUST00000162731	Transcript	Y	ENSMUSG00000051550	zinc finger protein 579 [Source:MGI Symbol@@@Acc:MGI:1915740]	43	ENSMUST00000162731.1:c.1328G>A	ENSMUSP00000123963.1:p.Arg443Gln	.	.	mutect	Y	'0	0	0	0	N/A	51	0	51	28	23	443	.	.	tolerated(0.93)	Zfp579	'0/1	18
Eu-Myc-p19ARF-7	9	100553592	AT	A	.	protein_coding	YES	CCDS52898.1	412	24	.	.	frameshift_variant,feature_truncation	1	.	E3.3	.	.	ENSMUSP00000091308	'2/2	ENSMUST00000093792	Transcript	Y	ENSMUSG00000070287	solute carrier family 35, member G2 [Source:MGI Symbol@@@Acc:MGI:2685365]	.	ENSMUST00000093792.2:c.24delA	ENSMUSP00000091308.2:p.Lys8AsnfsTer8	.	.	indelgenotyper	Y	'0/0	0	0	0	N/A	29	0	29	12	17	8	NM_001101483.1	NP_001094953.1	.	Slc35g2	'0/1	2
Eu-Myc-p19ARF-7	10	53750769	C	T	D/N	protein_coding	YES	CCDS35901.1	1143	112	.	Gac/Aac	missense_variant	3	4.17	B3	.	.	ENSMUSP00000020003	'1/18	ENSMUST00000020003	Transcript	Y	ENSMUSG00000019856	family with sequence similarity 184, member A [Source:MGI Symbol@@@Acc:MGI:1923156]	23	ENSMUST00000020003.7:c.112G>A	ENSMUSP00000020003.7:p.Asp38Asn	.	.	mutect	Y	'0	0	0	0	N/A	169	0	169	84	85	38	NM_001081428.1	NP_001074897.1	deleterious(0.02)	Fam184a	'0/1	13
Eu-Myc-p19ARF-7	10	81145048	T	TACCC	.	protein_coding	YES	CCDS35991.1	569	1075-1076	.	.	frameshift_variant,feature_elongation	1	.	C1	.	.	ENSMUSP00000047333	'2/3	ENSMUST00000048128	Transcript	Y	ENSMUSG00000035011	zinc finger and BTB domain containing 7a [Source:MGI Symbol@@@Acc:MGI:1335091]	.	ENSMUST00000048128.8:c.1075_1076insACCC	ENSMUSP00000047333.8:p.Ala361ProfsTer8	.	.	indelgenotyper	Y	'0/0	0	0	0	N/A	77	0	77	65	12	359	NM_010731.3	NP_034861.3	.	Zbtb7a	'0/1	6
Eu-Myc-p19ARF-7	11	4740503	TC	T	.	protein_coding	YES	CCDS24390.1	215	118	.	.	frameshift_variant,feature_truncation	1	4.65	A1	.	Pfam_domain:PF00036,Superfamily_domains:SSF47473,SMART_domains:SM00054,PROSITE_profiles:PS50222	ENSMUSP00000009219	'2/5	ENSMUST00000009219	Transcript	Y	ENSMUSG00000009075	calcium binding protein 7 [Source:MGI Symbol@@@Acc:MGI:2183437]	.	ENSMUST00000009219.2:c.118delG	ENSMUSP00000009219.2:p.Glu40ArgfsTer42	.	.	indelgenotyper	Y	'0/0	0	0	0	N/A	31	0	31	8	23	40	NM_138948.3	NP_620398.1	.	Cabp7	'0/1	2
Eu-Myc-p19ARF-7	11	71098959	C	T	R/H	protein_coding	YES	CCDS48838.1	1182	2981	.	cGc/cAc	missense_variant	3	-4.19	B4	.	.	ENSMUSP00000104158	'11/14	ENSMUST00000108518	Transcript	Y	ENSMUSG00000069830	NLR family, pyrin domain containing 1A [Source:MGI Symbol@@@Acc:MGI:2684861]	29	ENSMUST00000108518.2:c.2981G>A	ENSMUSP00000104158.2:p.Arg994His	.	.	mutect	Y	'0	1	0	1	N	189	0.01	188	121	67	994	NM_001004142.2	NP_001004142.2	deleterious(0)	Nlrp1a	'0/1	7
Eu-Myc-p19ARF-7	12	51950043	T	TG	.	protein_coding	YES	CCDS25902.1	2038	1230-1231	.	.	frameshift_variant,feature_elongation	1	-2.145	C1	.	Superfamily_domains:SSF48371	ENSMUSP00000043115	'9/36	ENSMUST00000040583	Transcript	Y	ENSMUSG00000035181	HEAT repeat containing 5A [Source:MGI Symbol@@@Acc:MGI:2444133]	.	ENSMUST00000040583.5:c.1230dupC	ENSMUSP00000043115.5:p.Thr411HisfsTer51	.	.	indelgenotyper	Y	'0/0	0	0	0	N/A	23	0	23	9	14	410-411	NM_177171.4	NP_796145.2	.	Heatr5a	'0/1	2
Eu-Myc-p19ARF-7	14	62292929	C	CT	.	protein_coding	YES	CCDS27188.1	209	21-22	.	.	frameshift_variant,feature_elongation	1	2.45	D1	.	.	ENSMUSP00000060855	'1/2	ENSMUST00000063169	Transcript	Y	ENSMUSG00000048281	deleted in lymphocytic leukemia, 7 [Source:MGI Symbol@@@Acc:MGI:2447771]	.	ENSMUST00000063169.8:c.21dupA	ENSMUSP00000060855.7:p.Val8SerfsTer28	.	.	indelgenotyper	Y	'0/0	0	0	0	N/A	26	0	26	7	19	42193	NM_173419.2	NP_775595.1	.	Dleu7	'0/1	2
Eu-Myc-p19ARF-7	18	22120589	T	C	S/G	protein_coding	YES	CCDS29092.1	866	592	.	Agc/Ggc	missense_variant	3	2.01	A2	.	Coiled-coils_(Ncoils):ncoils	ENSMUSP00000025160	'9/23	ENSMUST00000025160	Transcript	Y	ENSMUSG00000024306	coiled coil domain containing 178 [Source:MGI Symbol@@@Acc:MGI:1918200]	56	ENSMUST00000025160.2:c.592A>G	ENSMUSP00000025160.2:p.Ser198Gly	.	.	mutect	Y	'0	0	0	0	N/A	212	0	212	111	101	198	NM_027616.3	NP_081892.2	tolerated(0.44)	Ccdc178	'0/1	46
Eu-Myc-p19ARF-7	19	10478261	G	A	T/M	protein_coding	YES	CCDS29577.1	427	623	.	aCg/aTg	missense_variant	3	3.78	A	.	.	ENSMUSP00000035684	'7/14	ENSMUST00000038842	Transcript	Y	ENSMUSG00000035179	protein phosphatase 1, regulatory subunit 32 [Source:MGI Symbol@@@Acc:MGI:1915002]	81	ENSMUST00000038842.3:c.623C>T	ENSMUSP00000035684.3:p.Thr208Met	.	.	mutect	Y	'0	0	0	0	N/A	161	0	161	67	94	208	NM_133689.1	NP_598450.1	deleterious(0)	Ppp1r32	'0/1	6
Eu-Myc-p19ARF-7	X	7922502	CT	C	.	protein_coding	YES	CCDS29979.1	258	570	.	.	frameshift_variant,feature_truncation	1	-7.08	A1.1	.	.	ENSMUSP00000040342	'2/3	ENSMUST00000041096	Transcript	Y	ENSMUSG00000039278	proprotein convertase subtilisin/kexin type 1 inhibitor [Source:MGI Symbol@@@Acc:MGI:1353431]	.	ENSMUST00000041096.3:c.570delT	ENSMUSP00000040342.3:p.Glu191SerfsTer3	.	.	indelgenotyper	Y	'0/0	0	0	0	N/A	13	0	13	5	8	190	NM_013892.3	NP_038920.2	.	Pcsk1n	'0/1	2
Eu-Myc-p19ARF-7	X	73919536	C	T	A/T	protein_coding	YES	CCDS30217.1	235	352	.	Gcc/Acc	missense_variant	3	3.53	A7.3	.	PROSITE_profiles:PS51186,Pfam_domain:PF00583,Pfam_domain:PF08445,Superfamily_domains:SSF55729	ENSMUSP00000033763	'6/8	ENSMUST00000033763	Transcript	Y	ENSMUSG00000031388	N(alpha)-acetyltransferase 10, NatA catalytic subunit [Source:MGI Symbol@@@Acc:MGI:1915255]	58	ENSMUST00000033763.8:c.352G>A	ENSMUSP00000033763.8:p.Ala118Thr	.	.	mutect	Y	'0	0	0	0	N/A	238	0	238	127	111	118	NM_019870.3	NP_063923.1	deleterious(0.02)	Naa10	'0/1	7
Eu-Myc-p19ARF-7	X	136246444	GA	G	.	protein_coding	YES	CCDS30418.1	104	80	.	.	frameshift_variant,feature_truncation	1	.	F1	.	Pfam_domain:PF04538,PROSITE_profiles:PS50313,Low_complexity_(Seg):Seg	ENSMUSP00000047474	'3/3	ENSMUST00000048687	Transcript	Y	ENSMUSG00000042712	WW domain binding protein 5 [Source:MGI Symbol@@@Acc:MGI:109567]	.	ENSMUST00000048687.4:c.80delA	ENSMUSP00000047474.4:p.Lys28SerfsTer22	.	.	indelgenotyper	Y	'0/0	0	0	0	N/A	13	0	13	10	3	27	NM_011712.2	NP_035842.1	.	Wbp5	'0/1	2
Eu-Myc-p19ARF-7	Y	1314598	TA	T	.	protein_coding	YES	CCDS30544.1	2556	6411	.	.	frameshift_variant,feature_truncation	1	.	A1	.	.	ENSMUSP00000088727	'39/47	ENSMUST00000091188	Transcript	Y	ENSMUSG00000069044	ubiquitin specific peptidase 9, Y chromosome [Source:MGI Symbol@@@Acc:MGI:1313274]	.	ENSMUST00000091188.5:c.6411delT	ENSMUSP00000088727.5:p.Phe2137LeufsTer18	.	.	indelgenotyper	Y	'0/0	0	0	0	N/A	56	0	56	39	17	2137	NM_148943.2	NP_683745.2	.	Usp9y	'0/1	2
[truncated: 16 more columns]
