# Supplementary material for: Genomic characterisation of Eμ-Myc mouse lymphomas identifies Bcor as a Myc co-operative tumour-suppressor gene
Source: Nat Commun. 2017 Mar 6;8:14581. doi: 10.1038/ncomms14581 (PMC5343491; doi:10.1038/ncomms14581)
Supplement: Supplementary Data 5 — BCOR gene expression signature from Eu-Myc lymphomas [file ncomms14581-s6.xlsx]

## Sheet: Sheet1
Supplementary Data 5. BCOR gene expression signature from Eu-Myc lymphomas
Mouse	Human	Bcor_KD-Bcor_WT:logFC	Bcor_KD-Bcor_WT:AveExpr	Bcor_KD-Bcor_WT:t	Bcor_KD-Bcor_WT:P.Value	Bcor_KD-Bcor_WT:adj.P.Val	Bcor_KD-Bcor_WT:B
Bahcc1	BAHCC1	8.60401	0.152959	16.4678	1.5e-12	2.06e-08	15.0724
Cpn1	CPN1	7.07356	2.19625	6.2039	6.39e-06	0.0018582	4.05789
Gm11772		6.59603	-3.17742	15.8571	2.89e-12	2.06e-08	11.4284
Cited1	CITED1	5.2774	-0.30995	6.29218	5.33e-06	0.00180695	4.1142
Robo1	ROBO1	5.25333	-2.79395	4.48846	0.000263244	0.0157417	0.392776
Ebf3	EBF3	5.23261	-1.22665	5.438	3.23e-05	0.00442887	2.39419
Islr2	ISLR2	5.22893	1.89281	9.81444	8.62e-09	3.07e-05	10.3218
2900052L18Rik		5.08342	-2.6552	9.25946	2.14e-08	6.09e-05	7.32225
Rassf6	RASSF6	5.04904	2.77232	4.70194	0.000163206	0.0116647	0.816257
Islr	ISLR	4.76154	-3.28291	9.95443	6.89e-09	3.07e-05	7.47777
Prox1	PROX1	4.55169	-3.50723	5.26181	4.74e-05	0.00526891	1.59679
1700018A04Rik		4.45934	-2.4221	6.24773	5.84e-06	0.00184822	3.52925
Fras1	FRAS1	4.37457	-3.32714	5.47699	2.97e-05	0.00432043	1.96865
Gm11620		4.26585	-1.93306	5.94724	1.09e-05	0.00242234	3.19376
Podxl		4.20803	0.508637	3.67555	0.00165139	0.0458623	-1.17892
Gm11377		4.08837	-3.45858	6.17812	6.74e-06	0.00192084	2.99274
Arsi	ARSI	4.05972	1.19448	6.21347	6.27e-06	0.0018582	4.07958
A430105I19Rik	C15orf52	4.03333	-1.54319	5.78649	1.53e-05	0.00299087	3.00861
Krt18	KRT18	4.02629	-1.43201	4.45437	0.000284202	0.0164594	0.493179
AI848285		4.02392	1.86246	8.40659	9.28e-08	0.000188944	8.11899
Slco5a1	SLCO5A1	3.79904	-0.650256	5.81881	1.43e-05	0.00283158	3.21754
Zfhx3	ZFHX3	3.79711	2.08135	5.96499	1.05e-05	0.00237781	3.54044
Plekha7	PLEKHA7	3.78527	1.25028	4.60952	0.000200659	0.0132351	0.743738
Prkag3	PRKAG3	3.73184	-0.506075	6.21763	6.21e-06	0.0018582	3.98048
Trerf1	TRERF1	3.71228	0.418341	4.67104	0.000174868	0.0120355	0.937124
Gm9847		3.49763	-1.21164	6.9304	1.47e-06	0.00126406	5.08195
Ppp1r26	PPP1R26	3.42585	-1.20734	6.04666	8.86e-06	0.0022545	3.55476
Kbtbd11	KBTBD11	3.42217	2.5584	6.07718	8.31e-06	0.00219375	3.73546
Cdsn		3.38948	-1.26081	6.32224	5.01e-06	0.00178364	4.03332
Srgap1	SRGAP1	3.35337	-1.82101	5.576	2.4e-05	0.00389505	2.57662
Gm11744		3.29558	-3.69509	3.60046	0.00195651	0.0493352	-1.31272
Nefh	NEFH	3.21414	3.49335	6.41644	4.13e-06	0.00155045	4.36519
Acacb	ACACB	3.20159	2.40519	4.18452	0.000522197	0.0230333	-0.32155
Apobec2	APOBEC2	3.11711	2.91349	5.50028	2.83e-05	0.00423854	2.49771
Cbr3	CBR3	3.09364	1.21351	4.20156	0.000502471	0.0225116	-0.140737
Espn	ESPN	3.08908	0.838051	4.97997	8.8e-05	0.00798686	1.56302
C430049B03Rik		3.08593	-2.17513	5.02319	8e-05	0.00754857	1.49519
Nes		3.03642	4.12558	3.66341	0.00169729	0.0466006	-1.65929
Foxf2	FOXF2	2.98506	5.13952	5.32752	4.11e-05	0.00496008	1.9615
Soga1	SOGA1	2.96658	1.5839	3.74403	0.00141455	0.0413821	-1.183
Ptrf	PTRF	2.92186	-1.21754	4.48403	0.00026588	0.0157833	0.564573
A930004D18Rik		2.91912	-0.534512	8.0926	1.63e-07	0.000290509	7.16451
Arhgap42	ARHGAP42	2.90107	-2.09334	4.08773	0.000649919	0.0263801	-0.264764
Gcgr	GCGR	2.86792	-0.883095	3.62848	0.0018366	0.0484919	-1.17634
Nlgn2	NLGN2	2.79714	2.637	4.4392	0.000294068	0.0167583	0.212041
Mapk12	MAPK12	2.70782	3.1772	8.77135	4.9e-08	0.000116344	8.76367
Socs2	SOCS2	2.69554	3.86787	7.67829	3.5e-07	0.000498751	6.79723
Skida1	SKIDA1	2.68572	0.78306	4.58522	0.000211884	0.0137214	0.727602
8430427H17Rik		2.68488	0.515206	6.30245	5.22e-06	0.00180695	4.24199
Gls2	GLS2	2.66501	-0.574107	5.18187	5.65e-05	0.00591384	1.98955
Tmcc2	TMCC2	2.63358	0.745589	4.82335	0.000124533	0.0099604	1.23711
Stac	STAC	2.56489	-0.597061	3.68552	0.00161458	0.0451924	-1.07576
Cuedc1	CUEDC1	2.52657	3.83161	5.11871	6.48e-05	0.00645976	1.58658
Eps8l2	EPS8L2	2.52202	1.39113	6.65466	2.55e-06	0.00129755	4.93921
Lrp5	LRP5	2.51355	2.7831	7.54456	4.5e-07	0.000534399	6.59463
Lamb2	LAMB2	2.49114	2.8631	5.74167	1.69e-05	0.00315971	3.01158
Gadd45b	GADD45B	2.48723	4.84643	5.37852	3.68e-05	0.00467174	2.07755
Tgfb2	TGFB2	2.4488	-1.97213	3.7511	0.00139213	0.0410469	-0.913438
Plekhh3	PLEKHH3	2.42983	-2.04875	3.75036	0.00139445	0.0410469	-0.917389
Zfp629	ZNF629	2.37021	2.70625	5.07362	7.16e-05	0.00693886	1.59636
Ltbp4	LTBP4	2.32723	4.21246	3.64675	0.00176238	0.0476516	-1.71675
AC166052.1		2.31865	0.224853	5.531	2.65e-05	0.00406597	2.71454
Arhgef10	ARHGEF10	2.28892	-1.4718	3.90208	0.000989283	0.0342228	-0.607704
Bag3	BAG3	2.28659	2.92512	3.61334	0.00190044	0.0490372	-1.64395
Trio	TRIO	2.28342	4.0106	3.90267	0.000987961	0.0342228	-1.13044
Arhgef10l	ARHGEF10L	2.26094	1.48194	4.20177	0.00050223	0.0225116	-0.171371
Aes	AES	2.25824	5.24276	4.45364	0.000284669	0.0164594	0.00865756
Nid2	NID2	2.24961	1.47155	4.20705	0.000496285	0.0224957	-0.158677
Prodh	PRODH	2.24554	3.59519	4.76493	0.000141819	0.0106905	0.829173
Gm10451		2.24047	2.90353	5.87259	1.28e-05	0.00259952	3.28343
Fbxl2	FBXL2	2.2379	0.0156543	4.32578	0.000379629	0.0194718	0.227256
Pkn3	PKN3	2.17996	3.61702	7.99389	1.95e-07	0.000309124	7.38702
Erbb3	ERBB3	2.12507	1.31361	3.89253	0.0010109	0.0342988	-0.822557
Tbc1d30	TBC1D30	2.07538	0.931109	5.4238	3.33e-05	0.00447979	2.4859
Klrg2	KLRG2	2.07306	-0.387754	4.51354	0.000248829	0.0152149	0.633718
Plekha5	PLEKHA5	2.06385	3.63954	6.741	2.14e-06	0.00129755	5.00102
Bhlha15	BHLHA15	2.05017	2.12991	4.39817	0.000322507	0.0174044	0.184073
Kif7	KIF7	2.03721	0.693404	4.55024	0.000229165	0.0144239	0.660321
Nt5dc2	NT5DC2	2.02015	5.14575	5.52946	2.65e-05	0.00406597	2.38312
BC064078		2.01329	1.77848	5.68633	1.9e-05	0.00325522	2.98354
Stom	STOM	1.97095	4.19903	5.41886	3.37e-05	0.00447979	2.20335
Pard6g	PARD6G	1.96951	2.35077	4.30486	0.000397964	0.0201057	-0.0462499
Jup	JUP	1.90804	2.36323	4.10771	0.000621217	0.0259373	-0.480696
B4galt2	B4GALT2	1.87438	0.341053	4.15372	0.000559833	0.0241695	-0.157797
Pcgf2	PCGF2	1.86524	3.16322	5.91766	1.16e-05	0.00245183	3.35705
Tubb2a	TUBB2A	1.84693	4.52204	6.41575	4.14e-06	0.00155045	4.28218
Ets2	ETS2	1.81617	4.43145	4.13641	0.000582179	0.0248332	-0.653256
Gm410		1.80962	-1.24367	3.98374	0.000822335	0.0309942	-0.443182
3425401B19Rik	C10orf71	1.80177	4.04717	4.69835	0.000164521	0.0116647	0.635293
Ass1	ASS1	1.7787	7.7031	4.75723	0.000144275	0.0108183	0.686123
Slc6a9	SLC6A9	1.76179	-0.760255	4.06126	0.000690029	0.0276379	-0.291168
Angptl4	ANGPTL4	1.75469	2.75997	4.29137	0.000410261	0.0205809	-0.122113
Lzts2	LZTS2	1.75154	-0.254175	3.63245	0.00182023	0.0482921	-1.20765
Epn2	EPN2	1.73762	2.2111	3.73774	0.00143483	0.0418094	-1.27169
Lrfn1	LRFN1	1.73336	0.614266	4.26026	0.000440093	0.0213993	0.0478775
Lphn1	LPHN1	1.72521	4.91748	3.90608	0.000980356	0.0342123	-1.20469
Tmem8	TMEM8A	1.69449	2.19642	3.85869	0.00109137	0.0354822	-1.00308
Mb21d1	MB21D1	1.68608	3.73946	5.15421	6e-05	0.00614767	1.66969
Nfix	NFIX	1.6742	4.35712	5.26262	4.73e-05	0.00526891	1.84983
Fkbp11	FKBP11	1.66622	3.31918	4.24068	0.00045998	0.0217707	-0.301846
Ryk	RYK	1.66204	4.28877	4.05178	0.000704989	0.0277877	-0.829765
Gas2l1	GAS2L1	1.65411	0.297998	3.82118	0.00118803	0.0374465	-0.859998
Zbtb8a	ZBTB8A	1.63529	1.36275	6.80565	1.89e-06	0.00129755	5.22795
Akap7	AKAP7	1.63327	3.37064	5.18606	5.59e-05	0.00590323	1.77692
Xylb	XYLB	1.63197	3.84692	7.34493	6.58e-07	0.000715231	6.16624
Tmem59l	TMEM59L	1.62743	-1.10571	4.29424	0.000407618	0.0205206	0.183571
Gm5424		1.60639	4.76163	5.67278	1.95e-05	0.00331085	2.70788
B930041F14Rik	C1orf233	1.5755	1.07929	3.74443	0.00141327	0.0413821	-1.10811
Atn1	ATN1	1.55791	3.53542	4.27409	0.000426571	0.0210289	-0.252334
Itga9	ITGA9	1.53521	3.71621	4.65408	0.00018162	0.0121679	0.571635
Enc1	ENC1	1.50021	2.72383	3.8955	0.00100413	0.0342988	-0.987946
Cisd3		1.49557	4.21107	3.81466	0.00120571	0.037721	-1.34982
Kank3	KANK3	1.49383	2.16023	5.4485	3.16e-05	0.00442887	2.46157
1190002N15Rik	C3orf58	1.489	3.16696	4.46811	0.000275565	0.016223	0.223075
Gm13196		1.48056	0.767898	4.38137	0.000334937	0.0176735	0.295847
Gareml	GAREML	1.47283	-0.693234	4.36828	0.00034496	0.0181352	0.338155
Frat2	FRAT2	1.45791	4.26912	4.78875	0.000134495	0.0104138	0.81483
Rfx2	RFX2	1.4503	2.79173	3.88729	0.00102296	0.0342988	-1.0144
1110059E24Rik	C9orf85	1.44408	4.64931	4.6018	0.000204158	0.0133424	0.36716
Dclre1a	DCLRE1A	1.43995	2.5659	4.4943	0.000259813	0.0156846	0.354228
Inpp5a	INPP5A	1.43102	3.60612	4.73041	0.00015316	0.0112409	0.753462
Zhx2	ZHX2	1.41903	3.7635	6.56643	3.05e-06	0.00141249	4.64323
Cenpv	CENPV	1.38482	5.40619	6.49368	3.53e-06	0.00147866	4.39851
Acvr2b	ACVR2B	1.37052	1.27382	3.98042	0.000828539	0.0311456	-0.61888
Glipr2	GLIPR2	1.3689	3.79319	4.27215	0.000428444	0.0210484	-0.284714
Gkap1	GKAP1	1.35095	3.48139	4.70542	0.000161942	0.0116647	0.713205
Kcnk5	KCNK5	1.34755	3.74849	6.73905	2.15e-06	0.00129755	4.99105
2900008C10Rik		1.34747	0.0690354	3.62326	0.00185838	0.0486697	-1.2521
Itsn1	ITSN1	1.34369	3.91755	5.02582	7.95e-05	0.00754857	1.37256
Casp7	CASP7	1.32644	3.50757	6.41915	4.11e-06	0.00155045	4.36602
Tspan4	TSPAN4	1.32565	4.02933	3.85789	0.00109333	0.0354822	-1.23334
Tmem191c		1.3177	2.19497	4.7019	0.000163221	0.0116647	0.853527
Zfp623	ZNF623	1.31194	2.45709	6.65452	2.55e-06	0.00129755	4.91116
Atg9b	ATG9B	1.3018	2.93079	5.00613	8.31e-05	0.00778658	1.4375
Cln6	CLN6	1.28028	4.2941	5.43893	3.23e-05	0.00442887	2.23889
Mxi1	MXI1	1.27942	5.16771	6.13051	7.44e-06	0.00203876	3.6555
Baiap2	BAIAP2	1.27724	3.70586	6.01534	9.46e-06	0.00233789	3.51712
Sepn1	SEPN1	1.27469	2.33653	4.12968	0.00059111	0.0249158	-0.417479
Selenbp2	SELENBP1	1.26923	0.215303	4.24454	0.000455998	0.0216553	0.0477747
Tubb2b	TUBB2B	1.26354	5.48598	4.28101	0.000419968	0.0208477	-0.397474
Selenbp1		1.25443	2.99932	4.76887	0.00014058	0.0106534	0.910974
St3gal4	ST3GAL4	1.23389	4.20508	6.45492	3.82e-06	0.00155045	4.38434
Thbd	THBD	1.22777	4.5454	4.41759	0.000308716	0.017118	-0.035268
Cltb	CLTB	1.21444	3.85369	3.73497	0.00144383	0.0418094	-1.48402
Cacna1a	CACNA1A	1.20361	0.937858	4.20764	0.000495614	0.0224957	-0.0901203
Luzp1	LUZP1	1.18842	4.51615	5.30335	4.33e-05	0.00501544	1.92651
Snx33	SNX33	1.18753	3.12135	4.433	0.000298197	0.0168588	0.155809
Bambi	BAMBI	1.18028	2.57194	3.75656	0.00137504	0.0406437	-1.26626
Pcdhgc4	PCDHGC4	1.1702	5.2245	4.82115	0.000125143	0.0099604	0.819675
Naf1	NAF1	1.15678	4.84379	5.32784	4.11e-05	0.00496008	1.95674
Ppp1r13l	PPP1R13L	1.13781	1.02881	3.95425	0.000879102	0.0322798	-0.644557
Ppp2r5b	PPP2R5B	1.09515	2.59999	3.81309	0.00120997	0.037721	-1.14294
Btrc	BTRC	1.07981	5.26872	4.99512	8.51e-05	0.00787453	1.20302
Slc27a1	SLC27A1	1.07881	2.77664	3.59574	0.00197745	0.0495128	-1.64328
Rab31	RAB31	1.05378	4.01177	4.40761	0.000315727	0.0171686	-0.00379381
Smad3	SMAD3	1.05345	5.57302	4.28529	0.000415927	0.0207193	-0.391847
Fbxl4	FBXL4	1.05215	3.14386	3.86781	0.00106905	0.0349331	-1.09584
Erf	ERF	1.04087	3.64187	3.97831	0.000832509	0.0312125	-0.915945
Bag2	BAG2	1.02111	5.09235	5.08343	7.01e-05	0.00683719	1.40672
Lrrn4	LRRN4	1.01204	2.90991	3.9019	0.000989668	0.0342228	-0.987942
Pitpnc1		1.00947	3.73735	3.9667	0.000854677	0.0317927	-0.95376
Dnmt3b	DNMT3B	1.00798	4.19291	5.26508	4.71e-05	0.00526891	1.8724
Elk3	ELK3	-1.00479	5.02818	-3.63358	0.00181558	0.0482921	-1.77115
Tec	TEC	-1.00831	5.09293	-3.80318	0.00123741	0.0382901	-1.4018
Gng2	GNG2	-1.02441	4.9792	-3.99593	0.000799956	0.0303919	-0.960422
Ube2l6	UBE2L6	-1.03764	2.69794	-4.31534	0.000388669	0.0197076	0.0272916
Dyrk1b	DYRK1B	-1.0416	2.37518	-4.54897	0.000229818	0.0144239	0.570845
AA414768		-1.0541	0.793662	-3.66248	0.00170087	0.0466006	-1.17659
Abhd8	ABHD8	-1.05692	3.72304	-5.19819	5.45e-05	0.00581277	1.84068
Gimap5	GIMAP1-GIMAP5	-1.05977	3.86699	-4.44138	0.000292627	0.0167432	0.162847
Pbxip1	PBXIP1	-1.06498	5.79962	-5.12534	6.39e-05	0.00645676	1.49439
2610018G03Rik		-1.0793	5.1439	-5.55991	2.49e-05	0.00397941	2.48303
Rdh12	RDH12	-1.08468	4.00371	-4.20932	0.000493743	0.0224957	-0.368334
Soat1	SOAT1	-1.10231	3.85158	-3.71225	0.00151995	0.0432231	-1.44698
Btg1	BTG1	-1.10593	7.01913	-4.50283	0.000254886	0.0155186	0.0814804
Cd53	CD53	-1.10893	6.93357	-4.17505	0.000533484	0.0233146	-0.652816
H2-M3	HLA-G	-1.12235	3.32287	-3.83761	0.00114469	0.0366481	-1.09671
Bpgm	BPGM	-1.13108	2.5612	-4.79762	0.000131865	0.0102755	1.096
Arhgap25	ARHGAP25	-1.14943	5.32478	-4.43046	0.000299908	0.0168885	-0.0150682
2610524H06Rik		-1.15026	2.68312	-4.34263	0.000365483	0.0189557	0.0934767
Pgam2	PGAM2	-1.154	1.28458	-3.73567	0.00144157	0.0418094	-1.06829
Dhx40	DHX40	-1.16934	6.06061	-4.39288	0.000326367	0.0175002	-0.143728
Trim34a		-1.18919	3.02845	-5.0358	7.78e-05	0.00749041	1.56909
Fmo1	FMO1	-1.19105	4.47031	-3.93697	0.000914165	0.0326419	-1.02602
Ifi203		-1.19564	6.71526	-5.44908	3.16e-05	0.00442887	2.17616
Slc2a9	SLC2A9	-1.19921	3.15447	-4.41109	0.000313265	0.0171657	0.191183
Gm16340		-1.21219	1.89227	-3.89962	0.000994808	0.0342988	-0.78151
Plac8	PLAC8	-1.21252	8.36074	-4.65854	0.000179819	0.0121679	0.454481
Intu	INTU	-1.21423	1.63072	-4.25211	0.000448272	0.0215713	0.00467531
Aim1	AIM1	-1.21843	3.58699	-4.68366	0.000170006	0.0119705	0.740332
Dpy19l3	DPY19L3	-1.2282	3.37714	-4.24896	0.000451468	0.0215841	-0.192273
Srgn		-1.23132	6.69403	-5.97181	1.04e-05	0.00237781	3.29768
Mrgpre	MRGPRE	-1.23417	1.21579	-4.58059	0.000214089	0.0137774	0.741937
Pecam1	PECAM1	-1.24987	5.95929	-5.51911	2.71e-05	0.00411329	2.35098
AC123702.2		-1.26265	2.13649	-3.59897	0.00196308	0.049389	-1.45767
Gstm4	GSTM4	-1.27411	0.726767	-4.06089	0.000690609	0.0276379	-0.323893
Gramd3	GRAMD3	-1.30268	5.0463	-4.33088	0.000375291	0.0193724	-0.206444
Snx29	SNX29	-1.3128	2.67117	-3.60954	0.00191684	0.0490704	-1.49952
Kctd7	KCTD7	-1.32138	1.23064	-5.30566	4.31e-05	0.00501544	2.25675
Csgalnact2	CSGALNACT2	-1.32833	2.89429	-4.26688	0.000433573	0.0212272	-0.0891442
AC142191.1		-1.34561	1.88954	-4.1431	0.000573441	0.024534	-0.249866
Fam64a	FAM64A	-1.35052	4.00801	-3.94021	0.00090748	0.0326419	-0.952136
A530040E14Rik		-1.35082	4.78467	-3.68572	0.00161385	0.0451924	-1.61238
CT010433.2		-1.37038	0.888723	-3.72435	0.00147894	0.0426527	-1.04144
Dcaf12	DCAF12	-1.37436	5.92866	-5.94128	1.11e-05	0.00242234	3.2588
Itih5	ITIH5	-1.37619	2.25566	-3.60693	0.00192813	0.0490914	-1.45117
Map3k5	MAP3K5	-1.38728	5.03738	-3.78588	0.00128682	0.0391065	-1.41738
Sh3pxd2a	SH3PXD2A	-1.39432	4.09997	-4.12616	0.000595822	0.0250403	-0.546686
Rph3al	RPH3AL	-1.40135	1.46594	-5.23505	5.03e-05	0.00546538	2.10648
Gbp5	GBP5	-1.40372	1.56439	-3.77445	0.00132052	0.0396072	-1.00426
Klhl6	KLHL6	-1.41554	6.79653	-6.01251	9.52e-06	0.00233789	3.38478
Foxo1	FOXO1	-1.43465	5.78564	-7.26997	7.6e-07	0.000721731	5.96121
4930431F12Rik		-1.43476	-0.102179	-3.95113	0.000885334	0.0323152	-0.511065
Ccdc88b	CCDC88B	-1.44728	5.28638	-4.35714	0.000353727	0.0185278	-0.163184
Lpp	LPP	-1.45105	2.38439	-3.60324	0.00194425	0.0492003	-1.46969
Trim36	TRIM36	-1.45515	1.25061	-4.10889	0.000619554	0.0259373	-0.255859
Zfp820		-1.47428	0.961624	-4.03131	0.000738404	0.028665	-0.396945
Ssx2ip	SSX2IP	-1.48672	3.08642	-3.6936	0.00158539	0.0447269	-1.36341
Paip2b	PAIP2B	-1.48904	4.24386	-6.55673	3.11e-06	0.00141249	4.65418
Hrh2	HRH2	-1.49177	2.70988	-4.09102	0.000645107	0.0263801	-0.445545
Sh2d2a	SH2D2A	-1.49521	3.23717	-3.84221	0.00113284	0.036491	-1.05642
Cd93	CD93	-1.50119	6.81497	-6.00386	9.69e-06	0.00234028	3.36758
Lrrk2	LRRK2	-1.52538	4.38795	-5.17432	5.74e-05	0.00596847	1.74024
Dennd2d	DENND2D	-1.54594	2.81803	-4.91573	0.000101453	0.0088134	1.34241
Cyth4	CYTH4	-1.55221	5.20733	-3.60837	0.0019219	0.0490704	-1.81693
Sfxn5	SFXN5	-1.56194	1.47317	-3.88178	0.00103579	0.0343982	-0.759281
Arl6	ARL6	-1.58355	1.10124	-3.78479	0.00129	0.0391065	-0.926506
H2-Ob	HLA-DOB	-1.5874	6.58511	-5.98582	1.01e-05	0.00235074	3.33497
Abtb2	ABTB2	-1.58878	0.209196	-3.81579	0.00120261	0.037721	-0.795847
Atp6v0a1	ATP6V0A1	-1.62885	3.73367	-4.21877	0.00048332	0.0223567	-0.281956
Eid1	EID1	-1.65998	3.40476	-5.3359	4.03e-05	0.00495457	2.19646
Abcb1b		-1.66701	3.93496	-4.72838	0.000153855	0.0112409	0.820602
Tjp2	TJP2	-1.66754	3.78729	-3.76562	0.00134714	0.0400787	-1.28978
Mxd4	MXD4	-1.6691	5.92154	-4.62025	0.000195899	0.0129813	0.387724
Ikbke	IKBKE	-1.68116	2.45574	-4.60206	0.000204038	0.0133424	0.701848
Evl	EVL	-1.69536	5.48861	-4.81632	0.000126495	0.0100121	0.854411
Btnl2	BTNL2	-1.72805	1.47693	-4.23632	0.000464539	0.0217707	0.00677603
Mier2	MIER2	-1.77685	3.6547	-3.89207	0.00101194	0.0342988	-0.985986
Fam213a	FAM213A	-1.77969	2.45843	-3.97699	0.000835004	0.0312239	-0.65286
Trim5	TRIM5	-1.80016	3.17055	-5.90743	1.19e-05	0.00245183	3.42034
Slc37a2	SLC37A2	-1.80502	3.12356	-5.71973	1.77e-05	0.00318503	3.03476
Pik3cg	PIK3CG	-1.81211	5.33117	-6.53098	3.27e-06	0.00141249	4.53123
Slamf7	SLAMF7	-1.81329	5.67733	-6.68003	2.42e-06	0.00129755	4.81167
Pyhin1	IFI16	-1.8217	6.30696	-4.32227	0.000382647	0.0195397	-0.29377
Gm10392		-1.84324	-1.00116	-3.80543	0.00123114	0.0382136	-0.814909
2610035D17Rik		-1.86905	0.459125	-3.9123	0.000966659	0.0340049	-0.601654
Pde4dip	PDE4DIP	-1.87836	2.47128	-5.72321	1.75e-05	0.00318503	3.08215
Dcbld2	DCBLD2	-1.88309	0.797302	-4.2367	0.000464138	0.0217707	0.0562132
Tmem108	TMEM108	-1.89708	1.0342	-3.6019	0.00195013	0.0492617	-1.2875
Grhl1	GRHL1	-1.91603	0.0374252	-3.90527	0.000982159	0.0342123	-0.603431
Tanc2	TANC2	-1.92636	0.92049	-3.65993	0.0017107	0.04678	-1.15605
Kif3a	KIF3A	-1.9557	3.02722	-5.72276	1.75e-05	0.00318503	3.05155
Dnajb5	DNAJB5	-1.9558	1.03373	-4.13042	0.000590118	0.0249158	-0.176635
Cd244	CD244	-1.96104	4.48733	-4.77485	0.000138721	0.0105688	0.877533
Abhd5	ABHD5	-1.97226	0.968978	-4.17018	0.000539387	0.0234288	-0.0890489
Cpm	CPM	-1.98614	5.34868	-5.98935	9.99e-06	0.00235074	3.4178
Snx10	SNX10	-1.98934	3.13326	-4.84173	0.000119549	0.00972616	1.17099
Tmem2	TMEM2	-2.01224	1.94138	-5.48923	2.89e-05	0.0042631	2.62497
Celf4	CELF4	-2.01288	-1.11689	-3.67849	0.00164044	0.0457366	-1.06686
Stk17b	STK17B	-2.03123	6.43517	-6.91827	1.51e-06	0.00126406	5.26133
Sell	SELL	-2.03473	7.35283	-5.33966	4e-05	0.00495457	1.94555
Lax1	LAX1	-2.06523	5.23974	-5.2406	4.96e-05	0.00544114	1.82726
Tctn2	TCTN2	-2.07317	0.399689	-3.63288	0.00181845	0.0482921	-1.16873
Cd2	CD2	-2.07704	6.23128	-4.9725	8.95e-05	0.00806841	1.1676
Lef1	LEF1	-2.08837	5.2704	-4.435	0.000296861	0.0168501	0.0461373
Evi5l		-2.0932	0.89848	-3.58759	0.00201413	0.0498183	-1.29675
Cyp4f18	CYP4F2	-2.1144	5.451	-5.41528	3.4e-05	0.00447979	2.19062
Syne1	SYNE1	-2.1268	2.26318	-3.60659	0.00192961	0.0490914	-1.41139
Cd52		-2.14119	6.69513	-5.74908	1.66e-05	0.00315971	2.84149
Ankrd50		-2.18492	2.45155	-5.42405	3.33e-05	0.00447979	2.47092
Acer3	ACER3	-2.21509	1.37002	-4.9567	9.27e-05	0.00830263	1.54266
Slc14a1	SLC14A1	-2.22939	3.70434	-4.79721	0.000131986	0.0102755	1.02797
2610008E11Rik		-2.2334	2.19028	-4.93904	9.63e-05	0.00852607	1.4665
Rab37	RAB37	-2.23446	0.487033	-3.99143	0.00080815	0.0306216	-0.433663
Gimap6	GIMAP6	-2.26735	5.97656	-6.68629	2.39e-06	0.00129755	4.82308
Zfp248	ZNF248	-2.26827	0.235553	-5.69728	1.85e-05	0.00325522	2.93375
Stap1	STAP1	-2.27192	3.32936	-6.6206	2.73e-06	0.00134123	4.85853
Rasal2	RASAL2	-2.28311	1.93334	-4.78325	0.000136151	0.010449	1.15523
Mitf	MITF	-2.31583	-1.13023	-4.08808	0.000649419	0.0263801	-0.301616
Ms4a6b		-2.32166	2.49401	-4.83692	0.000120835	0.00972616	1.23218
Tmem255a	TMEM255A	-2.33203	5.20138	-4.85755	0.000115423	0.00953127	1.00465
H2-Ab1	HLA-DQB1	-2.33236	7.77765	-4.16326	0.000547899	0.0237262	-0.662821
Dip2a	DIP2A	-2.34114	1.82314	-5.57515	2.41e-05	0.00389505	2.80507
Slfn2		-2.35723	4.5543	-3.61819	0.00187976	0.0488702	-1.66403
Fam92a	FAM92A1	-2.36108	2.77819	-4.69821	0.000164569	0.0116647	0.909225
Abcb1a	ABCB1	-2.36381	-0.11067	-3.868	0.00106859	0.0349331	-0.675756
Map3k9	MAP3K9	-2.39246	2.74965	-6.70088	2.32e-06	0.00129755	5.02814
Dap	DAP	-2.39817	4.2317	-5.90715	1.19e-05	0.00245183	3.36303
Megf9	MEGF9	-2.43233	1.16838	-4.55684	0.000225796	0.0142974	0.71975
Gm8369		-2.443	1.27136	-3.82937	0.00116622	0.0370873	-0.80773
Sptbn4	SPTBN4	-2.44572	-1.47748	-4.04986	0.000708051	0.0277895	-0.420791
Dennd2c	DENND2C	-2.44596	-0.383438	-3.74624	0.00140752	0.0413461	-0.91962
Hip1	HIP1	-2.45654	2.21577	-4.41285	0.000312025	0.0171638	0.351799
Sh2b2	SH2B2	-2.50788	1.86706	-3.94309	0.000901583	0.0325186	-0.619794
Gimap8	GIMAP8	-2.52031	2.28285	-4.49474	0.000259558	0.0156846	0.522222
Endou	ENDOU	-2.52966	3.71578	-3.61841	0.00187881	0.0488702	-1.54594
Camkk1	CAMKK1	-2.53712	0.179951	-3.59369	0.0019866	0.0496391	-1.22785
Ms4a4b		-2.54568	0.0969659	-4.05896	0.000693624	0.0276808	-0.292922
Cldn12	CLDN12	-2.54996	-0.276823	-5.16524	5.85e-05	0.00604432	1.82898
Smpdl3a	SMPDL3A	-2.55451	1.6783	-3.60427	0.00193973	0.0491965	-1.3146
Tmem38b	TMEM38B	-2.57979	0.271113	-5.45689	3.1e-05	0.00442887	2.45962
9130008F23Rik	C6orf141	-2.61987	-1.59011	-4.42255	0.000305286	0.0170565	0.222899
Myo10	MYO10	-2.65522	2.11583	-4.52028	0.000245093	0.0151162	0.598388
Samsn1	SAMSN1	-2.67038	1.69823	-6.71353	2.27e-06	0.00129755	4.99246
Gpr183	GPR183	-2.67806	0.932434	-3.72023	0.00149277	0.0427278	-1.00081
Rasa4	RASA4	-2.68118	3.81574	-3.67364	0.00165852	0.0459707	-1.42628
Med12l	MED12L	-2.68254	1.06223	-4.2544	0.000445956	0.0215374	0.0977798
Qrfp	QRFP	-2.68281	2.22987	-4.10343	0.000627248	0.0259779	-0.307974
Lamb3	LAMB3	-2.69042	0.868398	-5.10154	6.73e-05	0.00661553	1.82415
Vopp1	VOPP1	-2.70237	0.808232	-4.51746	0.000246651	0.0151467	0.643037
Fcrl1	FCRL1	-2.70272	3.79439	-7.59021	4.13e-07	0.000534399	6.69192
Kcnb1	KCNB1	-2.71004	-0.385905	-4.85176	0.000116915	0.00957295	1.21158
Cdkn2b	CDKN2B	-2.72683	-1.01581	-4.59597	0.00020684	0.0134559	0.626738
Rhobtb1	RHOBTB1	-2.7339	1.85501	-6.53688	3.23e-06	0.00141249	4.67807
Colq	COLQ	-2.73971	2.15297	-3.76386	0.00135253	0.0401449	-1.02074
Map3k19	MAP3K19	-2.74347	0.0389077	-4.88215	0.000109291	0.00926828	1.32187
Fbxo30	FBXO30	-2.76239	1.58328	-5.74644	1.67e-05	0.00315971	3.13861
Ephx1	EPHX1	-2.76702	2.3965	-4.00425	0.000785036	0.029985	-0.531633
Gsap	GSAP	-2.83297	1.27636	-3.77709	0.00131266	0.0394545	-0.903601
Rragb	RRAGB	-2.88251	1.74756	-3.79976	0.00124703	0.0383724	-0.895583
Ly75	LY75	-2.88705	1.48532	-3.77303	0.00132477	0.0396514	-0.924608
Lrrc49	LRRC49	-2.89976	-0.0172392	-5.31568	4.22e-05	0.00501257	2.12787
Magi3	MAGI3	-2.93619	1.25698	-5.1324	6.29e-05	0.00640288	1.89778
Tmtc1	TMTC1	-2.97014	-1.58991	-3.68637	0.00161148	0.0451924	-1.12145
Pik3r3	PIK3R3	-2.97571	0.318935	-3.80158	0.00124191	0.0382977	-0.809259
Gm4955		-2.98865	2.82761	-3.79241	0.00126793	0.0388287	-1.02674
Klf8	KLF8	-3.03306	0.945356	-3.9971	0.00079784	0.0303919	-0.423937
Gbp9	GBP6	-3.04726	2.00527	-4.31531	0.000388701	0.0197076	0.186748
H2-Eb1	HLA-DRB5	-3.0574	7.05213	-3.92078	0.000948268	0.0336069	-1.17873
Gimap3		-3.06147	2.55541	-4.42461	0.000303875	0.0170445	0.37301
H2-DMb2	HLA-DMB	-3.07527	4.68981	-3.61432	0.00189624	0.0490372	-1.63627
Ankrd6	ANKRD6	-3.08342	2.1557	-3.6206	0.00186955	0.0488702	-1.30987
Cmya5		-3.10874	0.166496	-4.46301	0.000278741	0.0163425	0.50096
Cd74	CD74	-3.11524	9.31668	-4.20607	0.000497385	0.0224957	-0.535249
Cr2	CR2	-3.12565	1.91816	-3.92211	0.000945432	0.0335899	-0.638283
Flnb	FLNB	-3.13555	2.2743	-3.82753	0.00117109	0.0371591	-0.876422
Hsd11b1	HSD11B1	-3.14344	-0.57806	-6.06419	8.54e-06	0.00221304	3.25949
Gng12	GNG12	-3.16107	1.25763	-3.83012	0.00116424	0.0370873	-0.779859
Ccdc112	CCDC112	-3.18731	-0.784656	-5.38213	3.65e-05	0.00467174	2.03398
Inpp1	INPP1	-3.20686	1.3094	-4.83731	0.00012073	0.00972616	1.29787
Scimp	SCIMP	-3.22723	0.632587	-4.10524	0.000624686	0.0259472	-0.197888
Rnf125		-3.23154	0.170915	-4.20467	0.000498957	0.0224957	-0.0106469
Lyz1		-3.25002	-2.23856	-3.66302	0.0016988	0.0466006	-1.26689
Ppfibp1	PPFIBP1	-3.25724	1.32496	-3.61172	0.00190743	0.0490527	-1.23254
Arsb	ARSB	-3.31559	3.48384	-4.52499	0.000242518	0.015088	0.512077
Bcl6	BCL6	-3.33402	1.23106	-5.6306	2.14e-05	0.00358066	2.85857
Klrb1		-3.36954	-0.447876	-4.2783	0.000422537	0.0209024	0.0794239
Pydc4		-3.37286	2.43123	-4.78238	0.000136416	0.010449	1.1594
Gpr174	GPR174	-3.37824	1.21946	-4.67322	0.000174015	0.0120349	0.960923
Mfsd6	MFSD6	-3.41379	2.54947	-6.22274	6.15e-06	0.0018582	4.09447
St3gal6	ST3GAL6	-3.41795	4.11043	-4.93348	9.75e-05	0.00857831	1.34727
Ubash3b	UBASH3B	-3.47183	1.44205	-6.38999	4.36e-06	0.0015923	4.30194
Ipcef1	IPCEF1	-3.48609	2.95628	-4.86507	0.000113511	0.00953127	1.30116
Cd63	CD63	-3.52836	-1.23965	-4.26342	0.000436967	0.0213201	-0.0797577
Gbp4		-3.60588	1.25592	-3.615	0.00189335	0.0490372	-1.20786
Bbs7	BBS7	-3.66543	-1.7929	-3.85105	0.00111038	0.0358722	-0.903169
Hdac9	HDAC9	-3.67701	2.52463	-6.88931	1.6e-06	0.00126411	5.34339
Itm2a	ITM2A	-3.68333	-0.711095	-5.3716	3.73e-05	0.00467174	1.9694
Zfp677		-3.68456	0.334818	-3.93737	0.000913326	0.0326419	-0.541015
Eif4e3	EIF4E3	-3.6873	2.61691	-5.37097	3.74e-05	0.00467174	2.3871
Axin2	AXIN2	-3.69225	-1.01374	-5.83391	1.39e-05	0.00278119	2.61379
Hmgn3		-3.71938	2.32568	-5.70015	1.84e-05	0.00325522	3.05433
Tbx19	TBX19	-3.7271	-1.25577	-4.17812	0.0005298	0.0232965	-0.24438
Pik3r6	PIK3R6	-3.72903	1.63391	-4.65703	0.000180428	0.0121679	0.929846
Maoa	MAOA	-3.74178	1.87985	-5.6896	1.88e-05	0.00325522	3.01348
Tnfrsf21	TNFRSF21	-3.75073	1.95811	-3.95235	0.00088289	0.0323152	-0.551373
Atp1b1	ATP1B1	-3.79336	5.08932	-6.1113	7.74e-06	0.00208182	3.78174
Pydc3		-3.8318	2.69601	-5.57624	2.4e-05	0.00389505	2.80659
Cybb	CYBB	-3.85036	4.87386	-6.69573	2.35e-06	0.00129755	4.97665
Hivep3	HIVEP3	-3.88486	1.43445	-5.40463	3.48e-05	0.00454218	2.41241
Cyp4v3	CYP4V2	-3.90022	-0.302492	-7.31056	7.03e-07	0.000715231	5.10363
Cdkn2a	CDKN2A	-3.92789	4.60688	-3.64714	0.00176081	0.0476516	-1.49421
Gria3	GRIA3	-4.10565	-0.973954	-3.62638	0.00184533	0.0484919	-1.22907
Tnfrsf26		-4.10845	1.93157	-5.5525	2.53e-05	0.00399835	2.7327
Ext1	EXT1	-4.17958	0.881814	-4.98205	8.76e-05	0.00798686	1.521
Rgs18	RGS18	-4.19654	-1.06379	-4.25071	0.000449686	0.0215713	-0.137596
St3gal5	ST3GAL5	-4.21866	2.02484	-4.03948	0.000724893	0.0282238	-0.354325
Zc2hc1a	ZC2HC1A	-4.35029	0.265159	-6.15818	7.03e-06	0.00196267	3.48556
Gabarapl1	GABARAPL1	-4.39151	1.72531	-4.14423	0.00057198	0.024534	-0.121763
Plcxd2	PLCXD2	-4.52066	1.10588	-4.75439	0.000145188	0.0108298	1.08618
Mylk	MYLK	-4.66706	-0.858514	-3.96023	0.000867283	0.0321263	-0.646004
Slamf1	SLAMF1	-4.81714	0.284628	-4.85832	0.000115225	0.00953127	1.14444
2810025M15Rik		-4.84075	2.81736	-3.68844	0.00160397	0.0451616	-1.13024
Pla2g4a	PLA2G4A	-4.86408	0.37202	-5.92318	1.15e-05	0.00245183	3.03139
Pkp4	PKP4	-5.09962	1.29613	-4.04037	0.000723426	0.0282238	-0.333408
Rundc3b	RUNDC3B	-5.39771	-0.554913	-4.57103	0.000218726	0.0139739	0.386529
Uchl1	UCHL1	-5.52418	3.59408	-5.44351	3.19e-05	0.00442887	2.53787
Scn8a	SCN8A	-5.59358	3.43767	-5.31496	4.22e-05	0.00501257	2.27692
Zfp2	ZFP2	-5.63489	-1.23797	-5.11898	6.48e-05	0.00645976	1.01115
Slc30a4	SLC30A4	-5.67532	1.21221	-5.25887	4.77e-05	0.00526891	1.96288
Prelid2	PRELID2	-5.98666	0.158622	-4.19782	0.000506734	0.0226315	-0.193842
Map9	MAP9	-6.20602	-1.21515	-5.03039	7.87e-05	0.0075295	0.864481
Npr3	NPR3	-6.70402	0.0536986	-4.91212	0.000102267	0.0088303	0.89753
