# Supplementary material for: Genomic characterisation of Eμ-Myc mouse lymphomas identifies Bcor as a Myc co-operative tumour-suppressor gene
Source: Nat Commun. 2017 Mar 6;8:14581. doi: 10.1038/ncomms14581 (PMC5343491; doi:10.1038/ncomms14581)
Supplement: Supplementary Data 6 — Frequency of BCOR mutations identified in human in human haematological malignancies extracted from COSMIC database [file ncomms14581-s7.xlsx]

## Sheet: Sheet1
Supplementary Data 6. Frequency of BCOR mutations identified in human in human haematological malignancies extracted from COSMIC database
COSMIC v79, released 14-NOV-16; Filter: Haematopoietic and lymphoid, Systematic screen, Pathogenic mutation
Histology	Mutation Count	Count of Sample ID	% Frequency
Acute leukaemia		1	0
Acute leukaemia of ambiguous lineage		66	0
Acute leukaemic transformation of essential thrombocythaemia		1	0
Acute lymphoblastic B cell leukaemia		111	0
Acute lymphoblastic leukaemia	2	64	0.03125
Acute lymphoblastic T cell leukaemia	4	216	0.0185185
Acute myeloid leukaemia	144	3614	0.039845
Acute myeloid leukaemia associated with MDS	5	44	0.113636
Acute myeloid leukaemia therapy related	1	72	0.0138889
Adult T cell lymphoma-leukaemia		83	0
Anaplastic large cell lymphoma		3	0
Angioimmunoblastic T cell lymphoma		8	0
B cell lymphoma unspecified		29	0
Blast phase chronic myeloid leukaemia	1	9	0.111111
Blastic plasmacytoid dendritic cell neoplasm		3	0
Burkitt lymphoma		67	0
Chronic eosinophilic leukaemia-hypereosinophilic syndrome		1	0
Chronic lymphocytic leukaemia-small lymphocytic lymphoma	10	810	0.0123457
Chronic myeloid leukaemia		30	0
Chronic myelomonocytic leukaemia	3	77	0.038961
Chronic neutrophilic leukaemia		1	0
Diffuse large B cell lymphoma	5	320	0.015625
Enteropathy type T cell lymphoma		1	0
Essential thrombocythaemia		61	0
Follicular lymphoma		35	0
Hairy cell leukaemia	1	24	0.0416667
Hodgkin lymphoma		9	0
Juvenile xanthogranuloma		3	0
Langerhans cell histiocytosis		30	0
Mantle cell lymphoma		41	0
Marginal zone lymphoma		15	0
Mast cell neoplasm		3	0
Mixed Langerhans cell histiocytosis-juvenile xanthogranuloma		5	0
Mycosis fungoides-Sezary syndrome	1	18	0.0555556
Myelodysplastic syndrome	45	973	0.0462487
Myelodysplastic-myeloproliferative neoplasm		6	0
Myelodysplastic-myeloproliferative neoplasm-unclassifiable		10	0
Myelofibrosis		45	0
Myeloproliferative neoplasm		2	0
NK-T cell lymphoma		68	0
NS	1	95	0.0105263
Peripheral T cell lymphoma unspecified		59	0
Plasma cell myeloma		53	0
Polycythaemia vera		48	0
Primary central nervous system lymphoma		9	0
T cell large granular lymphocytic leukaemia		2	0
