# Supplementary material for: Genomic characterisation of Eμ-Myc mouse lymphomas identifies Bcor as a Myc co-operative tumour-suppressor gene
Source: Nat Commun. 2017 Mar 6;8:14581. doi: 10.1038/ncomms14581 (PMC5343491; doi:10.1038/ncomms14581)
Supplement: Supplementary Data 7 — Performance statistics for whole-genome sequencing [file ncomms14581-s8.xlsx]

## Sheet: Sheet1
Supplementary Data 7. Performance statistics for whole-genome sequencing
Sample ID	Total reads	Mapped reads	% Reads mapped	% Mapped reads duplicates	Total reads minus duplicates	Mapped reads minus duplicates	Paired in sequencing	Read1	Read2	Properly paired	With itself and mate mapped	Singletons	With mate mapped to a different chr	With mate mapped to a different chr (mapQ>=5)	% Reads OnTarget	% OnTarget duplicates	OnTarget paired in sequencing	OnTarget read1	OnTarget read2	OnTarget properly paired	OnTarget With itself and mate mapped	OnTarget singletons	OnTarget with mate mapped to a different chr	OnTarget with mate mapped to a different chr (mapQ>=5)	% Target bases >=1-fold Coverage	% Target bases >=10-fold Coverage	% Target bases >=20-fold Coverage	% Target bases >=100-fold Coverage	Mean coverage for target bases	% Target bases with one fifth of mean coverage	Median Fragment Length
#88	748491546	715746134	95.63	1.94	734575380	701829968	734575380	366771838	367803542	687229006	699385222	2444746	8826287	4576917	NA	NA	NA	NA	NA	NA	NA	NA	NA	NA	97.05	93.02	72.22	0.07	25.32	95.99	210
Tail88	927194551	891783026	96.18	7.39	861334971	825923446	861334971	430324829	431010142	808725438	821597734	4325712	9965493	5247589	NA	NA	NA	NA	NA	NA	NA	NA	NA	NA	97.09	95.27	84.15	0.1	29.99	96.57	191
ML63	272835028	264489970	96.94	12.32	240246497	231901439	240246497	120134015	120112482	229688724	231401371	500068	903133	542857	NA	NA	NA	NA	NA	NA	NA	NA	NA	NA	95.13	38.11	3.49	0.02	8.72	93.01	401
ML353	324955290	316328611	97.35	7.91	299937099	291310420	299937099	149873540	150063559	288099706	289609200	1701220	889619	485940	NA	NA	NA	NA	NA	NA	NA	NA	NA	NA	95.94	60.91	3.72	0.03	10.92	94.67	412
ML52	342499126	332975243	97.22	16.74	286742894	277219011	286742894	143257274	143485620	273654376	275815246	1403765	1259657	723344	NA	NA	NA	NA	NA	NA	NA	NA	NA	NA	95.93	57.01	2.02	0.03	10.38	94.55	403
CSH-Eu-Myc tail	68270894	63801204	93.45	16.8	57552931	53083241	57552931	28693493	28859438	47282000	51651128	1432113	3650240	2784007	NA	NA	NA	NA	NA	NA	NA	NA	NA	NA	59.41	0.07	0.03	0	1.01	59.41	509
#218	81772788	79427223	97.13	3.45	79028950	76683385	79028950	39514461	39514489	74887820	76363692	319693	947032	743118	NA	NA	NA	NA	NA	NA	NA	NA	NA	NA	87.53	0.64	0.05	0.01	2.91	87.53	249
#219	82440626	79882679	96.9	4.12	79152239	76594292	79152239	39574902	39577337	74920626	76276170	318122	747896	542634	NA	NA	NA	NA	NA	NA	NA	NA	NA	NA	87.95	0.55	0.05	0.01	2.91	87.95	264
#299	90451542	87462819	96.7	3.35	87522215	84533492	87522215	43758390	43763825	82662838	84166609	366883	606355	420395	NA	NA	NA	NA	NA	NA	NA	NA	NA	NA	89.11	0.95	0.06	0.01	3.2	89.11	245
ML21	100045736	98700349	98.66	10.12	90057351	88711964	90057351	45051701	45005650	87826628	88505533	206431	408827	237661	NA	NA	NA	NA	NA	NA	NA	NA	NA	NA	73.46	0.2	0.03	0	1.7	73.46	435
ML58	117842594	115131246	97.7	11.48	104628976	101917628	104628976	52338218	52290758	99877056	101425933	491695	1110750	726387	NA	NA	NA	NA	NA	NA	NA	NA	NA	NA	79.18	0.18	0.05	0.01	1.96	79.18	430
ML362	110740596	108748625	98.2	9.82	100060508	98068537	100060508	50058732	50001776	95744970	97669863	398674	1483959	1091378	NA	NA	NA	NA	NA	NA	NA	NA	NA	NA	78.79	0.14	0.04	0.01	1.88	78.79	424
ML358	121609714	119010646	97.86	9.51	110287513	107688445	110287513	55106456	55181057	105448958	107193727	494718	1280958	860525	NA	NA	NA	NA	NA	NA	NA	NA	NA	NA	80.82	0.19	0.06	0.01	2.07	80.82	415
ML39	109479498	107332960	98.04	10.5	98212737	96066199	98212737	49090627	49122110	95003166	95724841	341358	436164	195237	NA	NA	NA	NA	NA	NA	NA	NA	NA	NA	78.34	0.14	0.05	0.01	1.84	78.34	379
ML33	103536004	102227292	98.74	7.98	95378147	94069435	95378147	47675093	47703054	93087262	93809803	259632	397418	214041	NA	NA	NA	NA	NA	NA	NA	NA	NA	NA	78.44	0.11	0.04	0.01	1.81	78.44	399
WEHI-Eu-Myc tail	50651928	43869810	86.61	6.86	47641988	40859870	47641988	23750744	23891244	33285648	38322954	2536916	4029116	3007403	NA	NA	NA	NA	NA	NA	NA	NA	NA	NA	45.67	0.04	0.01	0	0.73	45.67	510
