# Supplementary material for: Genomic characterisation of Eμ-Myc mouse lymphomas identifies Bcor as a Myc co-operative tumour-suppressor gene
Source: Nat Commun. 2017 Mar 6;8:14581. doi: 10.1038/ncomms14581 (PMC5343491; doi:10.1038/ncomms14581)
Supplement: Supplementary Data 8 — Performance statistics for whole-exome sequencing [file ncomms14581-s9.xlsx]

## Sheet: Sheet1
Supplementary Data 8. Performance statistics for whole-exome sequencing
Sample ID	Total reads	Mapped reads	% Reads mapped	% Mapped reads duplicates	Total reads minus duplicates	Mapped reads minus duplicates	Paired in sequencing	Read1	Read2	Properly paired	With itself and mate mapped	Singletons	With mate mapped to a different chr	With mate mapped to a different chr (mapQ>=5)	% Reads OnTarget	% OnTarget duplicates	OnTarget paired in sequencing	OnTarget read1	OnTarget read2	OnTarget properly paired	OnTarget With itself and mate mapped	OnTarget singletons	OnTarget with mate mapped to a different chr	OnTarget with mate mapped to a different chr (mapQ>=5)	% Target bases >=1-fold Coverage	% Target bases >=10-fold Coverage	% Target bases >=20-fold Coverage	% Target bases >=100-fold Coverage	Mean coverage for target bases	% Target bases with one fifth of mean coverage
ML20	106496552	105824164	99.37	11.47	94359229	93686841	94359229	47165807	47193422	92357592	93636821	50020	980997	820164	63.75	0	59724220	30060104	29664116	59213796	59708158	16062	328199	275114	99.76	97.58	91.58	27.74	97	91.58
ML21	116678540	115964658	99.39	10.26	104780950	104067068	104780950	52373765	52407185	100188598	103994397	72671	3455855	2952557	63.25	0	65823449	33131880	32691569	64468714	65800604	22845	1172360	1010452	99.78	97.87	92.91	32.78	106.4	91.57
ML27	114937656	114147973	99.31	12.15	101067799	100278116	101067799	50519107	50548692	99212584	100226933	51183	621216	508963	64.74	0	64922528	32653198	32269330	64467800	64906206	16322	205512	169313	99.78	97.84	92.61	31.74	106.07	91.17
ML30	127338506	126579162	99.4	14.79	108622835	107863491	108622835	54293661	54329174	106541500	107806466	57025	862246	711474	66.32	0	71530568	35966168	35564400	70975786	71511392	19176	294400	246238	99.78	98.03	93.52	36.93	117.13	91.02
ML33	129895014	129166852	99.44	13.27	112753978	112025816	112753978	56359223	56394755	110692138	111983914	41902	959188	802691	70.94	0	79475905	39968271	39507634	78883421	79460462	15443	349863	292120	99.79	98.4	94.84	41.81	129.92	91.71
ML39	120656576	119937806	99.4	10.29	108315785	107597015	108315785	54133134	54182651	97367194	107448642	148373	9328450	7974767	63.65	0	68481976	34499374	33982602	64878283	68437151	44825	3224193	2773546	99.89	98.15	93.34	35.04	111.19	91.34
ML43	131612702	130625268	99.25	18.63	107275731	106288297	107275731	53615697	53660034	104887452	106235186	53111	878362	724019	70.55	0	74982352	37716645	37265707	74312435	74961533	20819	318647	259686	99.77	98.29	94.38	38.91	122.99	91.52
ML52	108740340	108061107	99.38	11.7	96102241	95423008	96102241	48035897	48066344	93206474	95365162	57846	1765755	1489706	63.66	0	60742282	30563718	30178564	59927173	60723652	18630	595240	501436	99.78	97.62	91.77	28.61	98.83	91.77
ML58	131685208	130844951	99.36	17.65	108596194	107755937	108596194	54271505	54324689	101799794	107662176	93761	5387004	4559784	66.45	0	71602137	36067502	35534635	69460192	71571549	30588	1879143	1603602	99.88	98.15	93.7	36.2	116.27	91.19
ML63	124637028	123820237	99.34	11.83	109993184	109176393	109993184	54975868	55017316	104629632	109091138	85255	4020960	3410218	62.77	0	68529124	34514347	34014777	66945290	68504024	25100	1351680	1161780	99.89	98.09	93.41	34.62	111.08	91.45
ML73	107057758	106534932	99.51	9.2	97257887	96735061	97257887	48613271	48644616	90715068	96640184	94877	5378242	4604802	66.78	0	64597576	32503462	32094114	62368169	64566035	31541	1918744	1640991	99.86	97.8	92.32	32.2	105.36	90.86
ML352	122286806	121708382	99.53	13.58	105758013	105179589	105758013	52865308	52892705	99396164	105094316	85273	5174152	4388348	66.61	0	70061078	35246845	34814233	67917910	70033286	27792	1847913	1542814	99.83	98.05	93.39	34.95	114.54	91.45
ML353	113193116	112494281	99.38	9.05	103007037	102308202	103007037	51488356	51518681	100557312	102257979	50223	1223194	1030918	69.48	0	71084643	35761774	35322869	70331868	71065702	18941	434774	366719	99.76	98.11	93.86	36.46	116.15	91.43
ML358	106433066	105867580	99.47	12.93	92745640	92180154	92745640	46358188	46387452	85615706	92073872	106282	5953259	5028952	65.11	0	60016301	30219965	29796336	57675182	59980850	35451	2072256	1767303	99.87	97.54	91.25	28.86	97.75	91.25
ML362	86860920	86380604	99.45	9.99	78235629	77755313	78235629	39104778	39130851	71663964	77652450	102863	5536589	4700446	64.31	0	50002539	25180681	24821858	47863272	49966053	36486	1906978	1621100	99.73	96.38	87.54	21.72	81.18	90.67
ML367	127447478	126706200	99.42	11.62	112722948	111981670	112722948	56335251	56387697	100363606	111827536	154134	10713784	9106390	63.52	0	71133471	35838130	35295341	67052124	71089462	44009	3722306	3166144	99.89	98.2	93.65	36.06	115.67	91.08
#6066	54874574	54609323	99.52	23.43	42080161	41814910	42080161	21028241	21051920	40710490	41769790	45120	899944	754240	64.7	0	27054347	13679519	13374828	26626844	27033947	20400	310231	257926	99.33	86.34	63.18	7.5	42.28	88.47
#299	77042612	76746069	99.62	14.23	66120109	65823566	66120109	33048645	33071464	65505776	65790924	32642	110585	83542	70.13	0	46161966	23232625	22929341	45983671	46148114	13852	40737	32843	99.67	94.89	83.86	18.98	72.97	89.94
#88	83836218	83427430	99.51	15.29	71080634	70671846	71080634	35528166	35552468	70295436	70633572	38274	107982	78942	68.75	0	48584270	24419305	24164965	48361876	48568262	16008	42887	33236	99.67	94.82	83.98	20.02	76.73	88.82
#13	120751380	119908771	99.3	22.19	94137791	93295182	94137791	47058976	47078815	92652248	93253502	41680	272772	206721	68.23	0	63655616	31986116	31669500	63301146	63640433	15183	98611	70878	99.73	97.09	90.67	30.27	103.42	89.87
#218	116813120	116015078	99.32	19.12	94627467	93829425	94627467	47305229	47322238	91929708	93769876	59549	1518629	1246791	65.17	0	61147556	30663923	30483633	60413396	61128945	18611	526072	435233	99.86	97.43	90.99	28.86	99.09	90.99
#219	125443086	124477737	99.23	19.46	101217417	100252068	101217417	50599581	50617836	99561634	100202319	49749	244692	177374	66.43	0	66597941	33407185	33190756	66220308	66581542	16399	83674	58500	99.84	97.52	91.84	32.57	108.22	90.36
ML62	105357474	96021363	91.14	13.95	91963354	82627243	91963354	45727097	46236257	75003968	80518031	2109212	3942960	3528881	69.03	0	57039237	28784109	28255128	53703723	56228378	810859	1452451	1259615	99.77	94.75	84.54	26.66	92.13	85.66
Eu-Myc p19ARF-2	114132781	114077493	99.95	8.53	104403763	104348475	104403763	52196633	52207130	91347301	104327190	21285	12074093	10229275	69.98	0	73026247	36625183	36401064	68022812	73020071	6176	4606937	4041257	99.81	98.72	95.83	42.55	118.25	94.09
Eu-Myc p19ARF-3	92372545	92327035	99.95	7.93	85047655	85002145	85047655	42518641	42529014	73823791	84982227	19918	10401462	8808247	67.62	0	57480613	28761503	28719110	53316485	57474724	5889	3843299	3373484	99.8	98.13	93.21	29.93	92.74	93.86
Eu-Myc p19ARF-4	114200742	114149611	99.96	6.1	107242495	107191364	107242495	53616079	53626416	96583708	107172933	18431	9818744	8245181	70.72	0	75811084	37996066	37815018	71680487	75805652	5432	3781709	3343614	99.89	98.83	96.01	45.07	122.67	93.88
Eu-Myc p19ARF-5	112185065	112134286	99.95	7.16	104159076	104108297	104159076	52073702	52085374	91731245	104087876	20421	11449447	9626619	68.94	0	71767421	36015373	35752048	67039094	71761417	6004	4327912	3812400	99.89	98.67	95.42	41.59	115.68	93.51
Eu-Myc p19ARF-6	190778748	190698403	99.96	16.17	159947607	159867262	159947607	79961806	79985801	143276589	159843769	23493	15333509	12715041	71.33	0	114034889	57061016	56973873	107558159	114029119	5770	5910860	5186448	99.92	99.38	98.18	66.46	185.28	93.84
Eu-Myc p19ARF-7	118058309	118002179	99.95	8.77	107703624	107647494	107703624	53844875	53858749	94407256	107625098	22396	11960137	10013465	68.02	0	73218536	36700243	36518293	68177855	73212120	6416	4474303	3944091	99.9	98.79	95.85	43.14	118.43	94.09
#4242	416362034	416236872	99.97	12.53	364216304	364091142	364216304	182105678	182110626	362772427	364080653	10489	556312	365779	71.07	0	258766287	129439049	129327238	258273408	258764749	1538	146377	115912	99.94	99.65	99.23	88.32	418.88	91.47
