# Supplementary material for: Genomic characterisation of Eμ-Myc mouse lymphomas identifies Bcor as a Myc co-operative tumour-suppressor gene
Source: Nat Commun. 2017 Mar 6;8:14581. doi: 10.1038/ncomms14581 (PMC5343491; doi:10.1038/ncomms14581)
Supplement: Supplementary Data 9 — PCR primers used for variant validation and qRT-PCR [file ncomms14581-s10.xlsx]

## Sheet: Sheet1
Supplementary Data 9. PCR primers used for variant validation and qRT-PCR
Sample	Chr:Base	Gene	FWD PRIMER	REV PRIMER
Tumour evolution primers
ML362	4:53062556	Abca1	ACACTGACGACATGGTTCTACAGATTTTGTCACTGCTACACTGGC	TACGGTAGCAGAGACTTGGTCTCCCCTTTCAGGAGAGTCTAGAAC
ML52	16:20333612	Abcc5	ACACTGACGACATGGTTCTACACGGGAACATGAAGATGACAGGTA	TACGGTAGCAGAGACTTGGTCTAGACTTACTGATCCAGGAGACCA
ML73	13:8757281	Adarb2	ACACTGACGACATGGTTCTACACTGAACACACTCTCTTCTTCCCA	TACGGTAGCAGAGACTTGGTCTAGTAGAAACTGATCTTGCTCCGG
ML52	2:93677449	Alx4	ACACTGACGACATGGTTCTACAGTCTCCGACTTCTTGAGTGTCTC	TACGGTAGCAGAGACTTGGTCTTTCTGTCATGTGGCCCAAGAGAT
ML358	13:19125060	Amph	ACACTGACGACATGGTTCTACAGGTTGTCCAGAATTCTGCAATGT	TACGGTAGCAGAGACTTGGTCTTCCTTTGGCTCCTCCATCTCTAG
ML61	10:69932398	Ank3	ACACTGACGACATGGTTCTACAGCCTGTTCTTAAAATTGCATGCC	TACGGTAGCAGAGACTTGGTCTTTACCTGCTCTTTGGATGGTACC
ML73	18:36560930	Ankhd1	ACACTGACGACATGGTTCTACACGTGAGGCTCTTTGGGGAG	TACGGTAGCAGAGACTTGGTCTTCCTCGTCGCTCCCAGAG
ML21	X:12048475	Bcor	ACACTGACGACATGGTTCTACACTTCAGTGATGTTAGTCCCCTGG	TACGGTAGCAGAGACTTGGTCTTGTAATGAGCTGACCAACCTGAA
ML33	X:12048474	Bcor	ACACTGACGACATGGTTCTACACTTCAGTGATGTTAGTCCCCTGG	TACGGTAGCAGAGACTTGGTCTTGTAATGAGCTGACCAACCTGAA
ML352	X:12047721	Bcor	ACACTGACGACATGGTTCTACATCTTTAATTTTCTGCTGTTTGGCA	TACGGTAGCAGAGACTTGGTCTGTAACGCCTGCTTCTTCTGC
ML43	X:12040487	Bcor	ACACTGACGACATGGTTCTACAGGGTCAGCACCATAGGAAAG	TACGGTAGCAGAGACTTGGTCTGGGTGCTCACTGTAGGTGGT
ML39	7:3339009	Cacng7	ACACTGACGACATGGTTCTACATTCCCTATGGTCAGTCTCTTCCT	TACGGTAGCAGAGACTTGGTCTAAGAAGGTTCTTCCCCTAGCTCC
ML358	2:155979186	Cep250	ACACTGACGACATGGTTCTACAATTCTAAGTCCAGACAAGCTCCC	TACGGTAGCAGAGACTTGGTCTTTCCATTTCTGTCTGCTGCTCTC
ML33	6:125110108	Chd4	ACACTGACGACATGGTTCTACAATCTTCCTTTGCTTCTGTCACCA	TACGGTAGCAGAGACTTGGTCTTTCTCAGTCACTAGTTGTCCTGC
ML73	9:10144172	Cntn5	ACACTGACGACATGGTTCTACAAAGAGTGGCTTCTCGACTAAGAA	TACGGTAGCAGAGACTTGGTCTTAAGATGGCTTCGGAATGGAACT
ML21	15:55448833	Col14a1	ACACTGACGACATGGTTCTACATATCTGTCTCACCACTGTAGGGT	TACGGTAGCAGAGACTTGGTCTTGTATGACTGACTTTAGCATCTTGC
ML63	6:4539595	Col1a2	ACACTGACGACATGGTTCTACACAAGGAAATGGCAACTCAGCTC	TACGGTAGCAGAGACTTGGTCTTCGACTAGGACAGAGTAGGTGAA
ML43	1:45376784	Col5a2	ACACTGACGACATGGTTCTACAAGTCGTTTGACCCTTTAAGGACC	TACGGTAGCAGAGACTTGGTCTCCAGTCTCCTAACACAGCTATCA
ML362	4:141034522	Crocc	ACACTGACGACATGGTTCTACATGCCAGCTTCACTGCCAG	TACGGTAGCAGAGACTTGGTCTCCAAGGCTCCTGCTCATTGTC
ML43	4:141020458	Crocc	ACACTGACGACATGGTTCTACAGCTGCAGCTCCAGTTTGATG	TACGGTAGCAGAGACTTGGTCTTCACACAGTCCTTGAGGCTAAC
ML52	5:52166753	Dhx15	ACACTGACGACATGGTTCTACATGAGTGACGGTATCTCATAGGTT	TACGGTAGCAGAGACTTGGTCTAAGCGTGAAGTTGATGATTTGGG
ML30	2:180689463	Dido1	ACACTGACGACATGGTTCTACAGACACCGGCACATTCTTTTTCC	TACGGTAGCAGAGACTTGGTCTCCACCAGTAAGGAGTTCAGGAAA
ML358	8:125088279	Disc1	ACACTGACGACATGGTTCTACACAGGCTTGGCGGACTTGG	TACGGTAGCAGAGACTTGGTCTCTCCCATTCCCTGAGCAATGTAT
ML20	14:31266689	Dnahc1	ACACTGACGACATGGTTCTACAATGGGAAGGAGGGTAAGCTGATA	TACGGTAGCAGAGACTTGGTCTATTGTCAGTAATGCCAAGATGCG
ML20	11:34267958	Dock2	ACACTGACGACATGGTTCTACACAACAGTTAGCCTTGCTTGTCTC	TACGGTAGCAGAGACTTGGTCTTGGAGAAGTTGCTAGATTACCGG
ML52	9:107179149	Dock3	ACACTGACGACATGGTTCTACAATAGGCTCACACTTACCTTCACA	TACGGTAGCAGAGACTTGGTCTATTCAGTGCTTAATTTAGTGACTCTCA
ML20	9:21960597	Epor	ACACTGACGACATGGTTCTACACGATCTAAGTCAGACCTCAGGTG	TACGGTAGCAGAGACTTGGTCTCTAGTTCCTCGGGGTGCAG
ML33	6:47530602	Ezh2	ACACTGACGACATGGTTCTACATCAGAGAGAAGGGGAAGAGGTAG	TACGGTAGCAGAGACTTGGTCTCGGGTGTGTGTATGTTAGAGACA
ML63	19:44952170	Fam178a	ACACTGACGACATGGTTCTACAAGGCTTCCTTACCACTGCATATC	TACGGTAGCAGAGACTTGGTCTATTCCTTCACTCCTGAGCCATTT
ML363	16:36969962	Fbxo40	ACACTGACGACATGGTTCTACAGTCTTTCCAGAACACCATCTTGC	TACGGTAGCAGAGACTTGGTCTTGTTTTAACAGGTTCCTTGGGGA
ML52	18:25090683	Fhod3	ACACTGACGACATGGTTCTACAACCTTCCTGGGTTTGCCAC	TACGGTAGCAGAGACTTGGTCTCCGGATCGTCTTCTTTTTCTTGG
ML58	18:25090683	Fhod3	ACACTGACGACATGGTTCTACAACCTTCCTGGGTTTGCCAC	TACGGTAGCAGAGACTTGGTCTCCGGATCGTCTTCTTTTTCTTGG
ML63	18:25090683	Fhod3	ACACTGACGACATGGTTCTACAACCTTCCTGGGTTTGCCAC	TACGGTAGCAGAGACTTGGTCTCCGGATCGTCTTCTTTTTCTTGG
ML33	3:53549751	Frem2	ACACTGACGACATGGTTCTACAAATTCCCTCCAGTATTGGTCGTC	TACGGTAGCAGAGACTTGGTCTTTTTTAATTTAGTCCCTATGTAAACAATGT
ML52	11:53000205	Fstl4	ACACTGACGACATGGTTCTACACACAAGAAGTTAAGGCCTGTGTG	TACGGTAGCAGAGACTTGGTCTCTGTCGTCCTATTGAGCAAGCA
ML39	3:80860235	Glrb	ACACTGACGACATGGTTCTACAACCAGTGCCTTTATAGTATTTTGTAC	TACGGTAGCAGAGACTTGGTCTTGATATGCATATTTTCCTCTAACTTGT
ML352	5:110181880	Golga3	ACACTGACGACATGGTTCTACAGAAAGCAAGTCCAGCAGTGATG	TACGGTAGCAGAGACTTGGTCTAAAGTTCACGTCCTCCTCCAAAA
ML358	2:21648994	Gpr158	ACACTGACGACATGGTTCTACATGCTGTTCTTAGGAATGAGGCAT	TACGGTAGCAGAGACTTGGTCTAACTATGGACAATCAAGACAGGT
ML69	15:76698591	Gpt	ACACTGACGACATGGTTCTACAATTCATTCAAGAAGGTGCTCACG	TACGGTAGCAGAGACTTGGTCTCCAGGAGAGCATGAGTTGAGG
ML352	6:64429755	Grid2	ACACTGACGACATGGTTCTACATGTCCAAGCAAACAGATATCCCT	TACGGTAGCAGAGACTTGGTCTAGTACCTTTTGAATGCCTGCTTG
ML363	6:64429755	Grid2	ACACTGACGACATGGTTCTACATGTCCAAGCAAACAGATATCCCT	TACGGTAGCAGAGACTTGGTCTAGTACCTTTTGAATGCCTGCTTG
ML61	11:75169452	Hic1	ACACTGACGACATGGTTCTACACTGGAGACTCAGATATCGGACCT	TACGGTAGCAGAGACTTGGTCTCTGGGTGCTATGCTAGGATGATT
ML63	11:75169441	Hic1	ACACTGACGACATGGTTCTACACTGGAGACTCAGATATCGGACCT	TACGGTAGCAGAGACTTGGTCTCTGGGTGCTATGCTAGGATGATT
ML69	11:75167080	Hic1	ACACTGACGACATGGTTCTACAGAGTAGCAAGCCTGGATGACG	TACGGTAGCAGAGACTTGGTCTCTACCTGCAGATCCCTGACCTC
ML52	5:35391883	Hmx1	ACACTGACGACATGGTTCTACAGGAGACCGGCGAGGAGAT	TACGGTAGCAGAGACTTGGTCTGTCTTCTTCCTGCGGCCA
ML27	17:32011205	Hsf2bp	ACACTGACGACATGGTTCTACAACTCCAGTGTGAACATTGTCCTT	TACGGTAGCAGAGACTTGGTCTTTTTCAACATAACTGGCCAGACG
ML20	13:105445458	Htr1a	ACACTGACGACATGGTTCTACACCTACCTTTCTGTGAGAGCAGTT	TACGGTAGCAGAGACTTGGTCTCACTACCACCACCATCATCATCA
ML363	16:34220177	Kalrn	ACACTGACGACATGGTTCTACACACCTGCTCAGAGGTCTTGTAAA	TACGGTAGCAGAGACTTGGTCTCTCTTTCATGCCACTTCCTTGC
ML358	6:145246771	Kras	ACACTGACGACATGGTTCTACAGAGCAGCGTTACCTCTATCGTAG	TACGGTAGCAGAGACTTGGTCTTGATAATCTTGTGTGAGACATGTTCT
ML363	6:145234351	Kras	ACACTGACGACATGGTTCTACATCACATGCCAACTTTCTTATTCAACT	TACGGTAGCAGAGACTTGGTCTTCTCAGGACTCCTACAGGAAACA
ML58	6:145234355	Kras	ACACTGACGACATGGTTCTACATCACATGCCAACTTTCTTATTCAACT	TACGGTAGCAGAGACTTGGTCTTCTCAGGACTCCTACAGGAAACA
ML367	6:145234355	Kras	ACACTGACGACATGGTTCTACATCACATGCCAACTTTCTTATTCAACT	TACGGTAGCAGAGACTTGGTCTTCTCAGGACTCCTACAGGAAACA
ML58	6:145234355	Kras	ACACTGACGACATGGTTCTACATCACATGCCAACTTTCTTATTCAACT	TACGGTAGCAGAGACTTGGTCTTCTCAGGACTCCTACAGGAAACA
ML63	15:101859872	Krt77	ACACTGACGACATGGTTCTACATTGGGAAAAGATAGGTGAGGGAG	TACGGTAGCAGAGACTTGGTCTTAGTTACGTCTCCAGCAGCAGAA
ML43	15:101532226	Krt84	ACACTGACGACATGGTTCTACATGGATGAGCTCTTTTTGAAGGGA	TACGGTAGCAGAGACTTGGTCTCAGCTGTAACTGTTAACCAGAGC
ML21	2:180198502	Lama5	ACACTGACGACATGGTTCTACACAAGGTAGGGCTACAAACTGCA	TACGGTAGCAGAGACTTGGTCTCTGGATCAGCAGTGTGGAGTG
ML30	2:180198585	Lama5	ACACTGACGACATGGTTCTACACTACATTCCTGACAAGTGGCACC	TACGGTAGCAGAGACTTGGTCTGCAGAGAATTAGAGCAAGGAGGA
ML73	16:24762155	Lpp	ACACTGACGACATGGTTCTACACCTCCAACCAAGGACGCTATTAT	TACGGTAGCAGAGACTTGGTCTGATATAGGTCTTCTTGGGGCCAC
ML43	2:157379189	Manbal	ACACTGACGACATGGTTCTACACTTAGAAGTTGGTGCTGGAGAGT	TACGGTAGCAGAGACTTGGTCTCTTACCGCCTCATGGGACTTG
ML30	3:82383336	Map9	ACACTGACGACATGGTTCTACAAAGGAAGCAAAGAGAATAGCTGC	TACGGTAGCAGAGACTTGGTCTAAAAATCCTGCATTCAAGCCCAG
ML362	10:37136594	Marcks	ACACTGACGACATGGTTCTACAGTCGCTCCCTCTGCTTCAG	TACGGTAGCAGAGACTTGGTCTGTCCGCCTCCTCCACGTC
ML58	10:37136871	Marcks	ACACTGACGACATGGTTCTACAAGCCTCATCCTTTTCGGCC	TACGGTAGCAGAGACTTGGTCTAGGAGAATGGCCACGTAAAAGT
ML20	11:74836441	Mnt	ACACTGACGACATGGTTCTACATTCTGCTAAGACCCTTGTGTGTT	TACGGTAGCAGAGACTTGGTCTCGGTGGAGACAAAGGCAGT
ML63	5:37824276	Msx1	ACACTGACGACATGGTTCTACACTCCTCATCTGTGCCCATGG	TACGGTAGCAGAGACTTGGTCTGATCCAGGGCTGTCTCGAG
ML39	4:148491684	Mtor	ACACTGACGACATGGTTCTACATTCTGTGCTTTACTCTGTAGGGC	TACGGTAGCAGAGACTTGGTCTATGATAACAAGTGTCCATGGCCT
ML352	11:67364919	Myh13	ACACTGACGACATGGTTCTACAATCACTCCTGGTTTCCCTTGAAG	TACGGTAGCAGAGACTTGGTCTGTCCGCTCTGTCTGCTCC
ML61	11:67361360	Myh13	ACACTGACGACATGGTTCTACACTAGGAAAAAGCTGGCTCAGAGG	TACGGTAGCAGAGACTTGGTCTGGGAAAGACCTTGTCGAAGTTTC
ML363	18:74644048	Myo5b	ACACTGACGACATGGTTCTACATGCTAGGAATAGAACACAGCCAG	TACGGTAGCAGAGACTTGGTCTACAATCCAGGAGAACAGCTGAG
ML39	3:27226123	Nceh1	ACACTGACGACATGGTTCTACAGGCCACCTTTGTCGTAATTCATT	TACGGTAGCAGAGACTTGGTCTACACACTCTTCTGGTTTCTGTGT
ML30	11:98328076	Neurod2	ACACTGACGACATGGTTCTACACCTTGGTCATCTTGCGTTTCTTC	TACGGTAGCAGAGACTTGGTCTTGGAGGAGAAGAGATCCCTGAAC
ML30	19:46081352	Nolc1	ACACTGACGACATGGTTCTACATTGCTTTTGTTTCTCAGGTACAC	TACGGTAGCAGAGACTTGGTCTCCTGCTACAAAGTTACAGCCCTA
ML27	3:103060270	Nras	ACACTGACGACATGGTTCTACAAAAGATTGAGCCTGTCCTTGTCC	TACGGTAGCAGAGACTTGGTCTTGATGGCAAATACACAGAGGAAC
ML20	12:89187318	Nrxn3	ACACTGACGACATGGTTCTACACGACTATGTTAACCTGGCTCTGA	TACGGTAGCAGAGACTTGGTCTACTTTCCTGCCCCACAAAGTATC
ML362	2:86829079	Olfr1094	ACACTGACGACATGGTTCTACACCGGCTTCACAATCCAATGTATT	TACGGTAGCAGAGACTTGGTCTACAAAGCGATCATAAGCCATTGC
ML352	7:105368397	Olfr692	ACACTGACGACATGGTTCTACAGAACAATATCCCCATGAGACCCA	TACGGTAGCAGAGACTTGGTCTCTAGTAGGGCCAGCAGATACATG
ML358	14:50681366	Olfr747	ACACTGACGACATGGTTCTACACCATTACTGCCAGGAAGAGACAT	TACGGTAGCAGAGACTTGGTCTCACGTCTACATACCCCCATGTAC
ML73	10:129321677	Olfr780	ACACTGACGACATGGTTCTACAACTTTTTCTGCAACTTGCTCTGG	TACGGTAGCAGAGACTTGGTCTAGGTGAAATGTGGCATAAACTGG
ML30	4:138898051	Otud3	ACACTGACGACATGGTTCTACAGCAGTATCTGAGCATGGGTACTA	TACGGTAGCAGAGACTTGGTCTGTTCCAGATGCTTCATCAAGACG
ML358	17:26198143	Pdia2	ACACTGACGACATGGTTCTACACCTACTCCACACCTGTGTACTTG	TACGGTAGCAGAGACTTGGTCTCAAAGAACTAGCTCCCGAGTACA
ML52	4:43019849	Pigo	ACACTGACGACATGGTTCTACATGTGGAGTAGAAGGTCTGGGTAG	TACGGTAGCAGAGACTTGGTCTGAAGTTTGGGGTAGCACGTGA
ML63	2:60553094	Pla2r1	ACACTGACGACATGGTTCTACAGGTTCCTGGATGTGAGTCAAATC	TACGGTAGCAGAGACTTGGTCTAAGAGTGGTAGCTTCTCTTGCC
ML363	15:76172181	Plec	ACACTGACGACATGGTTCTACAAAAAAGAAGACCCCAGTGCCTC	TACGGTAGCAGAGACTTGGTCTTCTTCCTCCTACTCTTCCTCAGG
ML20	17:12418768	Plg	ACACTGACGACATGGTTCTACATGATTGAGAACAAGGTGTGCAAC	TACGGTAGCAGAGACTTGGTCTTGTGTTGTCTCTCTGTGGGATTC
ML52	10:79741779	Polrmt	ACACTGACGACATGGTTCTACATGAAACAGGCTGTCATGACTTCT	TACGGTAGCAGAGACTTGGTCTAAGCAGATGATGGAAGAAGGCTT
ML21	4:22487697	Pou3f2	ACACTGACGACATGGTTCTACAGAAAACAGAGGTCCCAGGAAAGA	TACGGTAGCAGAGACTTGGTCTAAAGAGAAAAGGATGACCCCTCC
ML73	4:22487697	Pou3f2	ACACTGACGACATGGTTCTACAGAAAACAGAGGTCCCAGGAAAGA	TACGGTAGCAGAGACTTGGTCTAAAGAGAAAAGGATGACCCCTCC
ML358	4:143896971	Pramef6	ACACTGACGACATGGTTCTACAGCCTATCCCAAGGTATGCAGATT	TACGGTAGCAGAGACTTGGTCTGTGATCTGTGAGAAGCTGGAGTT
ML33	2:92975407	Prdm11	ACACTGACGACATGGTTCTACAGCAGCTTTCCAGACTTAAGCATG	TACGGTAGCAGAGACTTGGTCTCACTGGAAGATGAAGAGGAGGAG
ML358	7:105482092	Prkcdbp	ACACTGACGACATGGTTCTACATGTATGCGACGCACGGAG	TACGGTAGCAGAGACTTGGTCTTCAGAGATCATGGGGGAGAGC
ML367	2:155754341	Procr	ACACTGACGACATGGTTCTACATAGTTCCTCTCACTGTTAGCTGC	TACGGTAGCAGAGACTTGGTCTGTTGTAGGCATTGAGCTGCTTC
ML21	7:127019838	Prrt2	ACACTGACGACATGGTTCTACACCTGTACTTTCTGTCAGGACCTC	TACGGTAGCAGAGACTTGGTCTGCATCCAAACCAGATGTGAACAG
ML43	6:29171026	Prrt4	ACACTGACGACATGGTTCTACAGACAGGAAGGCAGCGAGAAAG	TACGGTAGCAGAGACTTGGTCTCTGGCTTGCCTGCTCCTG
ML358	4:148252775	Ptchd2	ACACTGACGACATGGTTCTACACACATCTGTATGACCCTTACCGA	TACGGTAGCAGAGACTTGGTCTTAGGTGTATAGAGCGCCTTTTGG
ML58	15:73320835	Ptk2	ACACTGACGACATGGTTCTACAGTTAACTCAAGAGTCTGCATGGG	TACGGTAGCAGAGACTTGGTCTGCCTTTCCTAGTTGTCTCTCCTG
ML43	3:103886315	Ptpn22	ACACTGACGACATGGTTCTACAGCCTCTTCTACAACCTCCTTCTT	TACGGTAGCAGAGACTTGGTCTAAAGAAGCAGAGGAAGAGAAGGG
ML39	4:75957197	Ptprd	ACACTGACGACATGGTTCTACACTTAAATTCGAGCTCCATTCCGG	TACGGTAGCAGAGACTTGGTCTGCCCAGAGGAATTACATGGTACA
ML352	4:129084144	Rnf19b	ACACTGACGACATGGTTCTACAAGACATCACCTCAGATGAGTGTG	TACGGTAGCAGAGACTTGGTCTGATGCAGTTACAACAAGTGTGCT
ML352	X:74271704	Rpl10	ACACTGACGACATGGTTCTACATGGATTCAGAGCTGGTTTAGTCC	TACGGTAGCAGAGACTTGGTCTAAAGTTCTCGAGAAGTGGGGAAT
ML39	4:136052666	Rpl11	ACACTGACGACATGGTTCTACACTTTCCAGATCCACTCCTCTCTG	TACGGTAGCAGAGACTTGGTCTTTGATGGCTGTGTCCCTCTTC
ML39	18:89103865	Rttn	ACACTGACGACATGGTTCTACACTTTCCAGATCCACTCCTCTCTG	TACGGTAGCAGAGACTTGGTCTTTGATGGCTGTGTCCCTCTTC
ML52	5:124393962	Sbno1	ACACTGACGACATGGTTCTACATAGAGCTCTCATAGTCGCTTTCG	TACGGTAGCAGAGACTTGGTCTCACACACACACACCTCAAAACAT
ML52	11:113874603	Sdk2	ACACTGACGACATGGTTCTACAAGGCAGCTAGACTTTGCTCAAA	TACGGTAGCAGAGACTTGGTCTACGTCACCTCTTCTCAGATGTTG
ML63	6:82939530	Sema4f	ACACTGACGACATGGTTCTACAGGACAAGGGTTCCTGCATCTTA	TACGGTAGCAGAGACTTGGTCTCAGAGATGCTGGCCAGGG
ML362	6:82939530	Sema4f	ACACTGACGACATGGTTCTACAGGACAAGGGTTCCTGCATCTTA	TACGGTAGCAGAGACTTGGTCTCAGAGATGCTGGCCAGGG
ML20	5:123158704	Setd1b	ACACTGACGACATGGTTCTACAGTAGTGGCTATGGCAGAAGAGAG	TACGGTAGCAGAGACTTGGTCTCTGCATCTCAGGGACTTCGTC
ML362	11:72253399	Slc13a5	ACACTGACGACATGGTTCTACAACTCCTCGTTCAGCACTTTGTAG	TACGGTAGCAGAGACTTGGTCTGGAGAGAGGAGCTGATGGAAATC
ML20	17:57053552	Slc25a23	ACACTGACGACATGGTTCTACAAGCCCTTGTGTTTACTATCTGCT	TACGGTAGCAGAGACTTGGTCTCAAAGTCCAACCGGCTTAACATT
ML52	14:111681332	Slitrk5	ACACTGACGACATGGTTCTACATGGAGGATTACAAAGACCTGCAC	TACGGTAGCAGAGACTTGGTCTGCTCCTCAAATGGTGGCTTTC
ML30	11:96035030	Snf8	ACACTGACGACATGGTTCTACAGGCGACAGAACCTGGGAC	TACGGTAGCAGAGACTTGGTCTATTCCGGGAGAATTCAGTGTCTC
ML73	2:72971051	Sp3	ACACTGACGACATGGTTCTACACATTGTCTGAGAACTTCCCGAGA	TACGGTAGCAGAGACTTGGTCTTCCAGAATCTCATACCACAGACTG
ML362	10:121925886	Srgap1	ACACTGACGACATGGTTCTACACAGGGTGTATGGAGTCTACCTTT	TACGGTAGCAGAGACTTGGTCTAAACCTGTTGTCTCCAGTGAACT
ML63	5:135835279	Srrm3	ACACTGACGACATGGTTCTACAGAGCCCGGCTTGGTGAAG	TACGGTAGCAGAGACTTGGTCTAAGTGCTGAACAGTTTGATCTCG
ML63	1:39386007	Tbc1d8	ACACTGACGACATGGTTCTACAGTGACTACGGCACACACAATAC	TACGGTAGCAGAGACTTGGTCTTGACAGAGGAGATAGAGAGGGAC
ML367	7:30226919	Tbcb	ACACTGACGACATGGTTCTACAGTCACAGTGACAAAAAGACACGT	TACGGTAGCAGAGACTTGGTCTGTTCGATCCTTCATGAAACGCAG
ML58	1:19234346	Tfap2b	ACACTGACGACATGGTTCTACAGTGACTACGGCACACACAATAC	TACGGTAGCAGAGACTTGGTCTCCTCCAAAGCCAATCCAATATGT
ML39	16:4552012	Tfap4	ACACTGACGACATGGTTCTACACTTGAACAACACCACTAACAGGC	TACGGTAGCAGAGACTTGGTCTTCTCCTGAACCTACTCCTGTTCT
ML21	8:13370913	Tfdp1	ACACTGACGACATGGTTCTACATTCTCTCCATCTGTGTGGGGAAT	TACGGTAGCAGAGACTTGGTCTGCCGATCCATTTGATCTCCTTCT
ML61	8:13370913	Tfdp1	ACACTGACGACATGGTTCTACATTCTCTCCATCTGTGTGGGGAAT	TACGGTAGCAGAGACTTGGTCTGCCGATCCATTTGATCTCCTTCT
ML73	8:13370913	Tfdp1	ACACTGACGACATGGTTCTACATTCTCTCCATCTGTGTGGGGAAT	TACGGTAGCAGAGACTTGGTCTGCCGATCCATTTGATCTCCTTCT
ML20	4:43689482	Tmem8b	ACACTGACGACATGGTTCTACAAGGTGTGAATTTCCAAGCCATTG	TACGGTAGCAGAGACTTGGTCTAGACTAACCTGCTTGATCACAGG
ML21	4:43689482	Tmem8b	ACACTGACGACATGGTTCTACAAGGTGTGAATTTCCAAGCCATTG	TACGGTAGCAGAGACTTGGTCTAGACTAACCTGCTTGATCACAGG
ML27	4:43689482	Tmem8b	ACACTGACGACATGGTTCTACAAGGTGTGAATTTCCAAGCCATTG	TACGGTAGCAGAGACTTGGTCTAGACTAACCTGCTTGATCACAGG
ML30	4:43689482	Tmem8b	ACACTGACGACATGGTTCTACAAGGTGTGAATTTCCAAGCCATTG	TACGGTAGCAGAGACTTGGTCTAGACTAACCTGCTTGATCACAGG
ML39	4:43689482	Tmem8b	ACACTGACGACATGGTTCTACAAGGTGTGAATTTCCAAGCCATTG	TACGGTAGCAGAGACTTGGTCTAGACTAACCTGCTTGATCACAGG
ML52	4:43689482	Tmem8b	ACACTGACGACATGGTTCTACAAGGTGTGAATTTCCAAGCCATTG	TACGGTAGCAGAGACTTGGTCTAGACTAACCTGCTTGATCACAGG
ML61	4:43689482	Tmem8b	ACACTGACGACATGGTTCTACAAGGTGTGAATTTCCAAGCCATTG	TACGGTAGCAGAGACTTGGTCTAGACTAACCTGCTTGATCACAGG
ML69	4:43689482	Tmem8b	ACACTGACGACATGGTTCTACAAGGTGTGAATTTCCAAGCCATTG	TACGGTAGCAGAGACTTGGTCTAGACTAACCTGCTTGATCACAGG
ML73	4:43689482	Tmem8b	ACACTGACGACATGGTTCTACAAGGTGTGAATTTCCAAGCCATTG	TACGGTAGCAGAGACTTGGTCTAGACTAACCTGCTTGATCACAGG
ML352	4:43689482	Tmem8b	ACACTGACGACATGGTTCTACAAGGTGTGAATTTCCAAGCCATTG	TACGGTAGCAGAGACTTGGTCTAGACTAACCTGCTTGATCACAGG
ML353	4:43689482	Tmem8b	ACACTGACGACATGGTTCTACAAGGTGTGAATTTCCAAGCCATTG	TACGGTAGCAGAGACTTGGTCTAGACTAACCTGCTTGATCACAGG
ML73	7:19514441	Trappc6a	ACACTGACGACATGGTTCTACATTCCTGCTGACAAGACCAAGG	TACGGTAGCAGAGACTTGGTCTCGTCCATGTGCTTCTGGAACAT
ML30	11:69588388	Trp53	ACACTGACGACATGGTTCTACAACCTTGACACCTGATCGTTACTC	TACGGTAGCAGAGACTTGGTCTTGTGACTTCTTGTAGATGGCCAT
ML362	11:69589547	Trp53	ACACTGACGACATGGTTCTACAATATGACAAGAGGGGTTGGGAAC	TACGGTAGCAGAGACTTGGTCTAATTTTCTTCTTCTGTACGGCGG
ML61	11:69588505	Trp53	ACACTGACGACATGGTTCTACACCTGTGCAGTTGTGGGTCA	TACGGTAGCAGAGACTTGGTCTGAATAAGTCAGAAGCCGGGAGAT
ML73	11:69588401	Trp53	ACACTGACGACATGGTTCTACAACCTTGACACCTGATCGTTACTC	TACGGTAGCAGAGACTTGGTCTTGTGACTTCTTGTAGATGGCCAT
ML362	2:35979552	Ttll11	ACACTGACGACATGGTTCTACAGTCCTTGGGCTGCTCCTC	TACGGTAGCAGAGACTTGGTCTCAGCAGCCCGGAGAAGAAG
ML39	2:76784591	Ttn	ACACTGACGACATGGTTCTACAGCTGGGATTCTGAGAGTCTTC	TACGGTAGCAGAGACTTGGTCTACTTCAAGTTTTCTAGGGGGAGA
ML73	2:76749137	Ttn	ACACTGACGACATGGTTCTACACTTCACAGACTCAGCTGTTTCG	TACGGTAGCAGAGACTTGGTCTCGAGAGTCCACAAGAAAGGCATA
ML21	5:130269166	Tyw1	ACACTGACGACATGGTTCTACACCATTTGCATGTTTGTGGATTGT	TACGGTAGCAGAGACTTGGTCTCCATGTTTGCTCTGAACTGCATT
ML27	5:130269166	Tyw1	ACACTGACGACATGGTTCTACACCATTTGCATGTTTGTGGATTGT	TACGGTAGCAGAGACTTGGTCTCCATGTTTGCTCTGAACTGCATT
ML33	5:130269166	Tyw1	ACACTGACGACATGGTTCTACACCATTTGCATGTTTGTGGATTGT	TACGGTAGCAGAGACTTGGTCTCCATGTTTGCTCTGAACTGCATT
ML39	5:130269166	Tyw1	ACACTGACGACATGGTTCTACACCATTTGCATGTTTGTGGATTGT	TACGGTAGCAGAGACTTGGTCTCCATGTTTGCTCTGAACTGCATT
ML43	5:130269166	Tyw1	ACACTGACGACATGGTTCTACACCATTTGCATGTTTGTGGATTGT	TACGGTAGCAGAGACTTGGTCTCCATGTTTGCTCTGAACTGCATT
ML52	5:130269166	Tyw1	ACACTGACGACATGGTTCTACACCATTTGCATGTTTGTGGATTGT	TACGGTAGCAGAGACTTGGTCTCCATGTTTGCTCTGAACTGCATT
ML58	5:130269166	Tyw1	ACACTGACGACATGGTTCTACACCATTTGCATGTTTGTGGATTGT	TACGGTAGCAGAGACTTGGTCTCCATGTTTGCTCTGAACTGCATT
ML61	5:130269166	Tyw1	ACACTGACGACATGGTTCTACACCATTTGCATGTTTGTGGATTGT	TACGGTAGCAGAGACTTGGTCTCCATGTTTGCTCTGAACTGCATT
ML352	5:130269166	Tyw1	ACACTGACGACATGGTTCTACACCATTTGCATGTTTGTGGATTGT	TACGGTAGCAGAGACTTGGTCTCCATGTTTGCTCTGAACTGCATT
ML358	17:31213788	Ubash3a	ACACTGACGACATGGTTCTACATATGACAGGGTTTTCTGTTGCAG	TACGGTAGCAGAGACTTGGTCTAGACCTCATGTGCTCTGTTCTTT
ML21	11:23471554	Usp34	ACACTGACGACATGGTTCTACATTTGCAGATGTGAAACAGGCATT	TACGGTAGCAGAGACTTGGTCTACAAAACAAAAAGCCAAACAAACA
ML30	11:23471554	Usp34	ACACTGACGACATGGTTCTACATTTGCAGATGTGAAACAGGCATT	TACGGTAGCAGAGACTTGGTCTACAAAACAAAAAGCCAAACAAACA
ML33	11:23471554	Usp34	ACACTGACGACATGGTTCTACATTTGCAGATGTGAAACAGGCATT	TACGGTAGCAGAGACTTGGTCTACAAAACAAAAAGCCAAACAAACA
ML39	11:23471554	Usp34	ACACTGACGACATGGTTCTACATTTGCAGATGTGAAACAGGCATT	TACGGTAGCAGAGACTTGGTCTACAAAACAAAAAGCCAAACAAACA
ML58	11:23471554	Usp34	ACACTGACGACATGGTTCTACATTTGCAGATGTGAAACAGGCATT	TACGGTAGCAGAGACTTGGTCTACAAAACAAAAAGCCAAACAAACA
ML63	11:23471554	Usp34	ACACTGACGACATGGTTCTACATTTGCAGATGTGAAACAGGCATT	TACGGTAGCAGAGACTTGGTCTACAAAACAAAAAGCCAAACAAACA
ML73	11:23471554	Usp34	ACACTGACGACATGGTTCTACATTTGCAGATGTGAAACAGGCATT	TACGGTAGCAGAGACTTGGTCTACAAAACAAAAAGCCAAACAAACA
ML352	11:23471554	Usp34	ACACTGACGACATGGTTCTACATTTGCAGATGTGAAACAGGCATT	TACGGTAGCAGAGACTTGGTCTACAAAACAAAAAGCCAAACAAACA
ML363	11:23471554	Usp34	ACACTGACGACATGGTTCTACATTTGCAGATGTGAAACAGGCATT	TACGGTAGCAGAGACTTGGTCTACAAAACAAAAAGCCAAACAAACA
ML358	11:23471554	Usp34	ACACTGACGACATGGTTCTACATTTGCAGATGTGAAACAGGCATT	TACGGTAGCAGAGACTTGGTCTACAAAACAAAAAGCCAAACAAACA
ML21	2:73447859	Wipf1	ACACTGACGACATGGTTCTACATTGGACTACGCAGCAAAAAGC	TACGGTAGCAGAGACTTGGTCTTCTAATGCACCAATGTGTTCTGT
ML58	7:99911809	Xrra1	ACACTGACGACATGGTTCTACAAAGCAATCTGAACAATGCCAGAC	TACGGTAGCAGAGACTTGGTCTCTCCTTCCGAGGCATCAACATAT
ML43	1:33772989	Zfp451	ACACTGACGACATGGTTCTACATGAAAGCCCCAAATAAACGTTCC	TACGGTAGCAGAGACTTGGTCTTGAACGGTTCTTACTGCATTCAT
ML363	7:24585730	Zfp575	ACACTGACGACATGGTTCTACACCAGTTTGGAAGGAAACGAGAAC	TACGGTAGCAGAGACTTGGTCTGGCCACCGTTCCAAACTGG
ML39	2:82256568	Zfp804a	ACACTGACGACATGGTTCTACAATTGGCTTCTCCTTTGCATTTCC	TACGGTAGCAGAGACTTGGTCTTACCTTTCTCCTCAGAGCTCAGA
ML52	2:167044192	Znfx1	ACACTGACGACATGGTTCTACACTTTCTTCTTCGAGGTCTCACCA	TACGGTAGCAGAGACTTGGTCTATCCTTTTCCTACCTGCTTCCTC
Sanger sequencing primers
4242	X:12057555-12057982	Bcor	CCACATGCTGGATGACTGAT	N/A
6066	3: 103060270	Nras	N/A	TGGCAAATACACAGAGGAACC
pLMS	N/A	Mir30	N/A	ATGGTGGCGAATAAGTACGC
4242 A1	N/A	MSCV-Index	AATGATACGGCGACCACCGAGATCTACACTGACGACATGGTTCTACA	N/A
4242 A4	N/A	MSCV-Index	AATGATACGGCGACCACCGAGATCTACACTGACGACATGGTTCTACA	N/A
4242 C2	N/A	MSCV-Index	AATGATACGGCGACCACCGAGATCTACACTGACGACATGGTTCTACA	N/A
6066 D2	N/A	MSCV-Index	AATGATACGGCGACCACCGAGATCTACACTGACGACATGGTTCTACA	N/A
6066 D11	N/A	MSCV-Index	AATGATACGGCGACCACCGAGATCTACACTGACGACATGGTTCTACA	N/A
6066 F6	N/A	MSCV-Index	AATGATACGGCGACCACCGAGATCTACACTGACGACATGGTTCTACA	N/A
sHairpin	N/A	Mir30 5’	TGTTTGAATGAGGCTTCAGTAC
QRT-PCR primers
4242 A1	4:89276752-89276949	Cdkn2a	CTGCTCAACTACGGTGCAGA	TCGCACGATGTCTTGATGTC
4242 A4	4:89276752-89276949	Cdkn2a	CTGCTCAACTACGGTGCAGA	TCGCACGATGTCTTGATGTC
4242 C2	4:89276752-89276949	Cdkn2a	CTGCTCAACTACGGTGCAGA	TCGCACGATGTCTTGATGTC
6066 D2	4:89276752-89276949	Cdkn2a	CTGCTCAACTACGGTGCAGA	TCGCACGATGTCTTGATGTC
6066 D11	4:89276752-89276949	Cdkn2a	CTGCTCAACTACGGTGCAGA	TCGCACGATGTCTTGATGTC
6066 F6	4:89276752-89276949	Cdkn2a	CTGCTCAACTACGGTGCAGA	TCGCACGATGTCTTGATGTC
Control	6:115805514-115808743	L32	TTCCTGGTCCACAATGTCAAG	TGTGAGCGATCTCAGCAC
